# Supplementary material for: Genetic architecture of sleep in a genome wide association study of device measured sleep traits
Source: Nat Commun. 2026 Apr 1;17:4715. doi: 10.1038/s41467-026-71252-y (PMC13212655; doi:10.1038/s41467-026-71252-y)
Supplement: Supplementary file 3 — Supplementary Data 1–17 [file 41467_2026_71252_MOESM3_ESM.xlsx]

## Sheet: SD1
Supplementary Data 1 | Participant characteristics in the overall sample and by sex. Values are reported as mean (SD) or n (%).
	All	Males	Females
Age, years (sd)	62.7 (7.8)	63.4 (7.8)	62.1 (7.7)
Sex	─	35,002 (43.7)	45,011 (56.3)
Townsend deprivation index quintile
Least deprived	16,012 (20.0)	7,215 (20.6)	8,797 (19.5)
Second Quarter	15,960 (20.0)	7,139 (20.4)	8,821 (19.6)
Third Quarter	15,985 (20.0)	6,986 (20.0)	8,999 (20.0)
Fourth Quarter	15,985 (20.0)	6,856 (19.6)	9,129 (20.3)
Most deprived	15,986 (20.0)	6,770 (19.3)	9,216 (20.5)
Missing	85 (0.1)	36 (0.1)	49 (0.1)
Higher education, n (%)	35,011 (43.8)	15,811 (45.2)	19,200 (42.7)
Missing	537 (0.7)	203 (0.6)	334 (0.7)
Never smoker, n (%)	45,254 (56.6)	18,043 (51.5)	27,211 (60.5)
Missing	179 (0.2)	76 (0.2)	103 (0.2)
Alcohol consumption, n (%)
Never	4,481 (5.6)	1,541 (4.4)	2,940 (6.5)
<3 times/week	36,566 (45.7)	13,592 (38.8)	22,974 (51.0)
3+ times/week	38,939 (48.7)	19,861 (56.7)	19,078 (42.4)
Missing	27 (0.0)	8 (0.0)	19 (0.0)
Body mass index, kg/m2 (sd)	26.6 (4.5)	27.2 (4.1)	26.2 (4.8)
Missing	121 (0.1)	55 (0.2)	66 (0.1)
Daily step count, n (sd)	9,481.2 (3,796.6)	9,589.4 (3,913.7)	9,397.1 (3,700.9)
Missing	138 (0.2)	67 (0.2)	71 (0.2)
Overall activity, mG (sd)	29.1 (8.5)	28.7 (8.9)	29.4 (8.1)
Missing	52 (0.1)	24 (0.1)	28 (0.1)
Night-time sleep duration, hours/night (sd)	6.8 (0.9)	6.7 (1.0)	6.9 (0.9)
REM sleep duration, hours/night (sd)	1.5 (0.6)	1.4 (0.6)	1.6 (0.6)
Non-REM sleep duration, hours/night (sd)	5.3 (0.9)	5.3 (1.0)	5.3 (0.9)
Sleep efficiency, % (sd)	82 (9)	81 (9)	82 (8)
Movement disorders, n (%)	113 (0.0)	43 (0.0)	70 (0.0)
Medication use, n (%)
Sleep medications	100 (0.0)	34 (0.0)	66 (0.0)
Antidepressants	2,726 (0.0)	718 (0.0)	2,800 (0.1)
Antipsychotics	60 (0.0)	32 (0.0)	28 (0.0)
Anxiolytics	111 (0.0)	39 (0.0)	72 (0.0)

## Sheet: SD2
Supplementary Data 2 | SNPs reported in the GWAS Catalog that are in linkage disequilibrium (r2 ≥ 0.1) with independent significant SNPs identified in this study.
Locus	GWAS Lead Variant	Lead Variant rsID	Study ID	Trait	Lead Variant P-value	Beta	Odds Ratio	PMID	Author (Year)	Study N	LD (r²)	Is in 95% Credible Set	Has sumstats
14q22.3	rs1209087	rs1187878	GCST90025965	Urate levels	2.6e-09	-0.0117355		PMID:34226706	Barton AR	437354	0.818902		TRUE
14q32.2	rs7146019	rs1405238	GCST006569	Self-reported math ability (MTAG) [MTAG]	7e-12	-0.0125		PMID:30038396	Lee JJ	670471	0.919673		FALSE
14q32.2	rs7146019	rs1405238	GCST006574	Highest math class taken	5e-15	-0.0181		PMID:30038396	Lee JJ	430445	0.919673		FALSE
14q32.2	rs7146019	rs7146019	GCST90095129	Vertex-wise sulcal depth	4e-42	-13.6		PMID:34910505	van der Meer D	33748	1		FALSE
14q32.2	rs7146019	rs7146019	GCST90091060	Cortical surface area	1e-17			PMID:34560273	Shadrin AA	35657	1		FALSE
14q32.2	rs7146019	rs7146019	GCST007472	Alcohol consumption (drinks per week) (MTAG)	2e-08	0.00765154		PMID:30643251	Liu M	1039210	1		FALSE
14q32.2	rs7146019	rs7146019	GCST90095130	Vertex-wise cortical surface area	2e-26	-10.65		PMID:34910505	van der Meer D	33748	1		FALSE
14q32.2	rs7146019	rs2748809	GCST006568	Highest math class taken (MTAG) [MTAG]	7e-21	0.0158		PMID:30038396	Lee JJ	811539	0.96254		FALSE
14q32.2	rs7146019	rs2748809	GCST006570	Cognitive performance (MTAG) [MTAG]	3e-09	0.0138		PMID:30038396	Lee JJ	402382	0.96254		FALSE
14q32.2	rs7146019	rs2748809	GCST009763	Snoring	1.4e-09		0.99158	PMID:32060260	Campos AI	218346	0.96254	0.165325	TRUE
14q32.2	rs7146019	rs2693673	NEALE2_1080	Time spent using computer	4.26921e-09	0.0127034			UKB Neale v2	280750	0.979195	0.0579785	TRUE
14q32.2	rs7146019	rs2664299	GCST009760	Snoring	1.1e-12		0.992525	PMID:32060260	Campos AI	408317	0.803893		TRUE
14q32.2	rs7146019	rs2664299	GCST010703	Brain morphology (MOSTest)	4e-12			PMID:32665545	van der Meer D	26502	0.803893		FALSE
14q32.2	rs7146019	rs2664299	GCST007985	Snoring	4e-11		0.97	PMID:30804565	Jansen PR	359916	0.803893		FALSE
15q23	rs12902804	rs12905509	GCST007462	Age of smoking initiation (MTAG)	4e-09	-0.00861762		PMID:30643251	Liu M	931815	1		FALSE
16q12.2	rs62033413	rs199952722	GCST90018950	C-reactive protein	1e-17	0.0209		PMID:34594039	Sakaue S	436491	0.802314		FALSE
16q12.2	rs62033413	rs199952722	NEALE2_1210	Snoring	8.2918e-11		0.968026		UKB Neale v2	336320	0.822556		TRUE
16q12.2	rs62033413	rs57292959	GCST90018956	HDL cholesterol	2e-11	-0.0144		PMID:34594039	Sakaue S	390103	0.802094		FALSE
16q12.2	rs62033413	rs57292959	GCST009760	Snoring	5.1e-11		1.00697	PMID:32060260	Campos AI	408317	0.822556		TRUE
16q12.2	rs62033413	rs9937053	GCST011922	Obstructive sleep apnea	3e-09		1.09	PMID:33243845	Strausz S	1177519	0.822556		FALSE
16q12.2	rs62033413	rs9937053	FINNGEN_R6_ASTHMA_OBESITY	Obesity related asthma	5.87e-10		1.14073		FINNGEN_R6	163648	0.822556		TRUE
16q12.2	rs62033413	rs9937053	GCST008526	Coffee consumption	2e-21	0.0142		PMID:31046077	Zhong VW	375833	0.822556		FALSE
16q12.2	rs62033413	rs9937053	FINNGEN_R6_G6_SLEEPAPNO	Sleep apnoea	5.06e-18		1.10496		FINNGEN_R6	259404	0.822556		TRUE
16q12.2	rs62033413	rs9937053	FINNGEN_R6_G6_SLEEPAPNO_INCLAVO	Sleep apnoea, including avohilmo	2.35e-18		1.10414		FINNGEN_R6	260405	0.822556		TRUE
16q12.2	rs62033413	rs9937053	FINNGEN_R6_SLEEP	Sleep disorders (combined)	8.76e-16		1.09033		FINNGEN_R6	257917	0.822556		TRUE
16q12.2	rs62033413	rs9937053	GCST90085925	Body fat percentage or heart failure (MTAG)	1e-18			PMID:33910581	Zhuang Z	1078039	0.819791		FALSE
16q12.2	rs62033413	rs9937053	GCST009004	Body mass index	5e-324	0.0721		PMID:30239722	Pulit SL	806834	0.822556		FALSE
16q12.2	rs62033413	rs9928094	GCST007241	Obesity (extreme)	6e-101		1.32	PMID:30677029	Riveros-McKay F	101733	0.82653		FALSE
16q12.2	rs62033413	rs9928094	GCST006867	Type 2 diabetes	3.589e-47		1.11016	PMID:30054458	Xue A	659316	0.825472		TRUE
16q12.2	rs62033413	rs9930333	GCST007240	Obese vs. thin	9e-76		1.48	PMID:30677029	Riveros-McKay F	30053	0.82653		FALSE
16q12.2	rs62033413	rs9930333	GCST007092	Osteoarthritis of the hip or knee	1.515e-09		1.04749	PMID:30664745	Tachmazidou I	417596	0.82653		TRUE
16q12.2	rs62033413	rs9930333	GCST002216	Triglycerides	3.251e-08	0.0208		PMID:24097068	Willer CJ	188577	0.82653		TRUE
16q12.2	rs62033413	rs9940278	GCST90034521	Osteoarthritis of the hip or knee	1e-18		1.05517	PMID:34450027	Boer CG	490345	0.828823		FALSE
16q12.2	rs62033413	rs9939973	GCST004066_3	Hip circumference [EA,women]	3e-52	0.0716		PMID:25673412	Shungin D	223599	0.825396		FALSE
16q12.2	rs62033413	rs9939973	GCST004066_2	Hip circumference [EA, men]	4e-43	0.0677		PMID:25673412	Shungin D	223599	0.825396		FALSE
16q12.2	rs62033413	rs9939973	GCST004066_4	Hip circumference [EA]	2e-86	0.07		PMID:25673412	Shungin D	223599	0.825396		FALSE
16q12.2	rs62033413	rs9940128	GCST002021	Body mass index	4e-23	0.083		PMID:23669352	Graff M	29880	0.829742		FALSE
16q12.2	rs62033413	rs9940128	FINNGEN_R6_T2D_INCLAVO	Type 2 diabetes, definitions combined, including avohilmo	3.94e-35		1.13086		FINNGEN_R6	252216	0.829742		TRUE
16q12.2	rs62033413	rs9940128	GCST008998	Waist-hip ratio	6e-112	0.0386		PMID:30239722	Pulit SL	316772	0.829742		FALSE
16q12.2	rs62033413	rs9940128	GCST90000514	Gastroesophageal reflux disease	8.057e-12		1.03381	PMID:34187846	Ong JS	2192831	0.829742		TRUE
16q12.2	rs62033413	rs9940128	FINNGEN_R6_E4_DM2NOCOMP	Type 2 diabetes without complications	1.39e-28		1.1519		FINNGEN_R6	233999	0.829742		TRUE
16q12.2	rs62033413	rs9940128	GCST001436_5	Metabolic syndrome [Waist]	2e-09	0.09		PMID:22399527	Kristiansson K	10564	0.829742		FALSE
16q12.2	rs62033413	rs1421085	GCST007039	Body mass index	1e-300			PMID:30595370	Kichaev G	458000	0.863465		FALSE
16q12.2	rs62033413	rs1421085	GCST007077	Type 2 diabetes	4e-29			PMID:30595370	Kichaev G	459000	0.863465		FALSE
16q12.2	rs62033413	rs1421085	GCST007565	Morning person	5e-32		1.0433	PMID:30696823	Jones SE	651295	0.863465		FALSE
16q12.2	rs62033413	rs1421085	GCST008757	Alcohol consumption	9e-13	0.008		PMID:31358974	Evangelou E	480842	0.863465		FALSE
16q12.2	rs62033413	rs1421085	GCST000317_3	Obesity [children]	7e-18		1.39	PMID:19151714	Meyre D	16982	0.863465		FALSE
16q12.2	rs62033413	rs1421085	GCST90025988	Red cell distribution width	4.4e-13	0.0136143		PMID:34226706	Barton AR	441263	0.863465		TRUE
16q12.2	rs62033413	rs1421085	NEALE2_23105_raw	Basal metabolic rate	1.09811e-160	54.6059			UKB Neale v2	354825	0.863465		TRUE
16q12.2	rs62033413	rs1421085	GCST001953_2	Obesity [Obesity class III]	6e-39		1.45	PMID:23563607	Berndt SI	338135	0.863465		FALSE
16q12.2	rs62033413	rs1421085	GCST009379	Type 2 diabetes	3e-84		1.13	PMID:30297969	Mahajan A	898130	0.863465		FALSE
16q12.2	rs62033413	rs1421085	GCST010557	Type 2 diabetes	1e-189	0.1182		PMID:32541925	Vujkovic M	1407282	0.870679		FALSE
16q12.2	rs62033413	rs1421085	NEALE2_1548	Variation in diet	1.9e-11	0.00956037			UKB Neale v2	359752	0.863465	0.00542972	TRUE
16q12.2	rs62033413	rs1421085	NEALE2_23102_raw	Whole body water mass	2.06324e-143	0.283396			UKB Neale v2	354834	0.863465		TRUE
16q12.2	rs62033413	rs1421085	SAIGE_278_1	Obesity	1.96e-26		1.16649		UKB SAIGE	408792	0.863465		TRUE
16q12.2	rs62033413	rs1421085	GCST006388_3	Dietary macronutrient intake [Protein]	1e-16	0.079		PMID:29988085	Merino J	268429	0.863465		FALSE
16q12.2	rs62033413	rs1421085	GCST007847	Type 2 diabetes	1e-28		1.13	PMID:30718926	Suzuki K	191764	0.92433		FALSE
16q12.2	rs62033413	rs1421085	GCST90025958	Sex hormone-binding globulin levels	4.1e-08	0.0117148		PMID:34226706	Barton AR	397043	0.863465		TRUE
16q12.2	rs62033413	rs1421085	NEALE2_1448_3	Wholemeal or wholegrain | bread type	4.59886e-17		1.04198		UKB Neale v2	348424	0.863465		TRUE
16q12.2	rs62033413	rs1421085	GCST007576	Chronotype	5e-32		1.04279	PMID:30696823	Jones SE	697832	0.863465		FALSE
16q12.2	rs62033413	rs1421085	NEALE2_23126_raw	Arm predicted mass (left)	9.66697e-131	0.0260179			UKB Neale v2	354653	0.863465		TRUE
16q12.2	rs62033413	rs1421085	GCST009108	Waist circumference variance	3e-52			PMID:31453325	Wang H	347158	0.863465		FALSE
16q12.2	rs62033413	rs1421085	GCST009555	Age at adiposity rebound	3e-30	-0.12		PMID:31840077	Couto Alves A	18307	0.863465		FALSE
16q12.2	rs62033413	rs1421085	GCST007064_3	Body fat percentage [male]	2e-32			PMID:30593698	Hubel C	155961	0.863465		FALSE
16q12.2	rs62033413	rs1421085	GCST011370	Childhood body fatness	6e-21			PMID:33491310	Warner ET	34401	0.863465		FALSE
16q12.2	rs62033413	rs1421085	GCST90000026	Appendicular lean mass	8e-26	0.0283546		PMID:33097823	Pei YF	205513	0.863465		TRUE
16q12.2	rs62033413	rs1421085	GCST001989	Dietary macronutrient intake [Protein]	1e-09	0.1		PMID:23636237	Tanaka T	78794	0.863465		FALSE
16q12.2	rs62033413	rs1421085	GCST009123	Hip circumference	2e-152			PMID:31453325	Wang H	346781	0.863465		FALSE
16q12.2	rs62033413	rs1421085	GCST012079	Fasting insulin	4e-13	0.018411		PMID:33402679	Lagou V	105056	0.863465		FALSE
16q12.2	rs62033413	rs1421085	GCST010555	Type 2 diabetes	6e-144	0.1177		PMID:32541925	Vujkovic M	1114458	0.863465		FALSE
16q12.2	rs62033413	rs1421085	GCST90093121	Obesity	2e-16		1.18	PMID:34836030	Park S	61979	0.92433		FALSE
16q12.2	rs62033413	rs1421085	NEALE2_1687	Comparative body size at age 10	3.10432e-190	0.0481732			UKB Neale v2	354996	0.863465		TRUE
16q12.2	rs62033413	rs1421085	GCST90025956	HDL cholesterol levels	1.8e-14	0.0141075		PMID:34226706	Barton AR	400754	0.863465		TRUE
16q12.2	rs62033413	rs1421085	NEALE2_20003_1140884600	Metformin | treatment/medication code	1.16694e-17		1.14055		UKB Neale v2	361141	0.863465		TRUE
16q12.2	rs62033413	rs1421085	GCST011788	Bone mineral density or leg lean mass (pleiotropy)	6e-14			PMID:32970232	Zhang YX	512445	0.864046		FALSE
16q12.2	rs62033413	rs1421085	GCST90025994	Body mass index	0	0.0750391		PMID:34226706	Barton AR	457756	0.863465		TRUE
16q12.2	rs62033413	rs1421085	GCST007983	Morningness	1e-25	0.023		PMID:30804565	Jansen PR	434835	0.863465		FALSE
16q12.2	rs62033413	rs1421085	GCST009109	Hip circumference variance	2e-48			PMID:31453325	Wang H	346781	0.863465		FALSE
16q12.2	rs62033413	rs1421085	GCST007705	Pulse pressure [East Asian]	2e-10	0.3552		PMID:30487518	Takeuchi F	289038	0.915562		FALSE
16q12.2	rs62033413	rs1421085	GCST009122	Waist circumference	3e-166			PMID:31453325	Wang H	347158	0.863465		FALSE
16q12.2	rs62033413	rs1421085	GCST007063	Fat-free mass	4e-62			PMID:30593698	Hubel C	155961	0.863465		FALSE
16q12.2	rs62033413	rs1421085	GCST009129	Basal metabolic rate	9e-154			PMID:31453325	Wang H	341584	0.863465		FALSE
16q12.2	rs62033413	rs1421085	NEALE2_1558	Alcohol intake frequency.	1.11195e-09	0.0213443			UKB Neale v2	360726	0.863465	0.00358051	TRUE
16q12.2	rs62033413	rs1421085	NEALE2_2443	Diabetes diagnosed by doctor	8.70124e-22		1.11312		UKB Neale v2	360192	0.863465		TRUE
16q12.2	rs62033413	rs1421085	GCST003400_2	Type 2 diabetes [Japanese]	4e-15		1.16183	PMID:26818947	Imamura M	279087	0.879283		FALSE
16q12.2	rs62033413	rs1421085	GCST007063_2	Fat-free mass [female]	2e-26			PMID:30593698	Hubel C	155961	0.863465		FALSE
16q12.2	rs62033413	rs1421085	GCST007064	Body fat percentage	3e-50			PMID:30593698	Hubel C	155961	0.863465		FALSE
16q12.2	rs62033413	rs1421085	GCST011792	Leg lean mass	5e-324	0.078		PMID:32970232	Zhang YX	512445	0.864046		FALSE
16q12.2	rs62033413	rs1421085	NEALE2_2714	Age when periods started (menarche)	1.39736e-38	-0.0316215			UKB Neale v2	188644	0.863465		TRUE
16q12.2	rs62033413	rs1421085	GCST000317_2	Obesity [adults]	5e-13		1.25	PMID:19151714	Meyre D	16982	0.863465		FALSE
16q12.2	rs62033413	rs1421085	GCST010553	Type 2 diabetes	1e-28	0.1211		PMID:32541925	Vujkovic M	216287	0.857972		FALSE
16q12.2	rs62033413	rs1421085	GCST010989	Body size at age 10	6e-242	0.0474156		PMID:32376654	Richardson TG	453169	0.863465		FALSE
16q12.2	rs62033413	rs1421085	GCST007063_3	Fat-free mass [male]	1e-38			PMID:30593698	Hubel C	155961	0.863465		FALSE
16q12.2	rs62033413	rs1421085	GCST90012110	Sex hormone-binding globulin levels adjusted for BMI	3e-14	0.0062353		PMID:32042192	Ruth KS	368929	0.863465		TRUE
16q12.2	rs62033413	rs1421085	GCST90016672	Abdominal subcutaneous adipose tissue volume	1.8e-21	0.0698383		PMID:34128465	Liu Y	32860	0.863465		TRUE
16q12.2	rs62033413	rs1421085	GCST90025966	Gamma glutamyl transferase levels	1.2e-13	-0.0137724		PMID:34226706	Barton AR	437651	0.863465		TRUE
16q12.2	rs62033413	rs1421085	GCST90007311	circulating leptin levels	1e-15	0.0783829		PMID:32917775	Yaghootkar H	21921	0.863465		TRUE
16q12.2	rs62033413	rs1421085	NEALE2_23101_raw	Whole body fat-free mass	6.28089e-143	0.384143			UKB Neale v2	354808	0.863465		TRUE
16q12.2	rs62033413	rs1421085	GCST90025957	Triglyceride levels	1.3e-34	-0.0237429		PMID:34226706	Barton AR	437532	0.863465		TRUE
16q12.2	rs62033413	rs1421085	GCST007083	Morning person	8e-21			PMID:30595370	Kichaev G	410000	0.863465		FALSE
16q12.2	rs62033413	rs1421085	NEALE2_1448_1	White | bread type	1.44e-13		0.960228		UKB Neale v2	348424	0.863465		TRUE
16q12.2	rs62033413	rs1421085	NEALE2_20002_1220	Diabetes | non-cancer illness code, self-reported	2.15973e-17		1.11009		UKB Neale v2	361141	0.863465	0.00984916	TRUE
16q12.2	rs62033413	rs1421085	GCST005829	Hand grip strength	5e-38	-0.004		PMID:29691431	Tikkanen E	334825	0.863465		FALSE
16q12.2	rs62033413	rs1421085	GCST008259	Alcohol use disorder	2e-11	-6.69		PMID:30940813	Kranzler HR	274391	0.900259		FALSE
16q12.2	rs62033413	rs1421085	GCST009764	Body mass index	9e-44	0.0135		PMID:29381148	Gong J	102514	0.94541		FALSE
16q12.2	rs62033413	rs1421085	GCST90013478	Preeclampsia (maternal genotype effect)	1e-09		1.11	PMID:33239696	Steinthorsdottir V	176248	0.863465		FALSE
16q12.2	rs62033413	rs1421085	NEALE2_23129_raw	Trunk fat-free mass	2.40601e-103	0.168135			UKB Neale v2	354530	0.863465		TRUE
16q12.2	rs62033413	rs1421085	GCST003177	Childhood body mass index	5e-16	0.059		PMID:26604143	Felix JF	46057	0.863465		FALSE
16q12.2	rs62033413	rs1421085	GCST009106	Basal metabolic rate variance	9e-47			PMID:31453325	Wang H	341584	0.863465		FALSE
16q12.2	rs62033413	rs1421085	GCST012075	Fasting insulin	1e-09	0.023528		PMID:33402679	Lagou V	47806	0.863465		FALSE
16q12.2	rs62033413	rs1421085	NEALE2_1528	Water intake	1.41729e-09	0.0126842			UKB Neale v2	333363	0.863465	0.00800584	TRUE
16q12.2	rs62033413	rs1421085	GCST007064_2	Body fat percentage [female]	5e-21			PMID:30593698	Hubel C	155961	0.863465		FALSE
16q12.2	rs62033413	rs1421085	GCST90007317	circulating leptin levels	1.62758e-09	0.108277		PMID:32917775	Yaghootkar H	21921	0.863465		TRUE
16q12.2	rs62033413	rs1421085	NEALE2_23122_raw	Arm predicted mass (right)	6.87881e-131	0.0242305			UKB Neale v2	354726	0.863465		TRUE
16q12.2	rs62033413	rs1421085	GCST001957	Obesity (early onset extreme)	3e-28		1.44	PMID:23563609	Wheeler E	9850	0.863465		FALSE
16q12.2	rs62033413	rs1421085	GCST010118	Type 2 diabetes	2e-48		1.14	PMID:32499647	Spracklen CN	433540	0.92433		FALSE
16q12.2	rs62033413	rs1421085	NEALE2_23125_raw	Arm fat-free mass (left)	1.01942e-131	0.0277669			UKB Neale v2	354668	0.863465		TRUE
16q12.2	rs62033413	rs1421085	GCST90018949	Weight	3e-241	0.0591		PMID:34594039	Sakaue S	525535	0.88636		FALSE
16q12.2	rs62033413	rs1421085	NEALE2_30300_raw	High light scatter reticulocyte count	2.13306e-20	0.000231889			UKB Neale v2	344729	0.863465		TRUE
16q12.2	rs62033413	rs1421085	GCST007931	Medication use (HMG CoA reductase inhibitors)	5e-15	0.0446553		PMID:31015401	Wu Y	290385	0.863465		FALSE
16q12.2	rs62033413	rs1421085	GCST90025955	Apolipoprotein A1 levels	8.4e-13	0.014088		PMID:34226706	Barton AR	398508	0.863465		TRUE
16q12.2	rs62033413	rs1421085	NEALE2_1538_0	No | major dietary changes in the last 5 years	4.22368e-16		0.960693		UKB Neale v2	360294	0.863465	0.00265175	TRUE
16q12.2	rs62033413	rs1421085	NEALE2_1588	Average weekly beer plus cider intake	2.13082e-09	-0.0116657			UKB Neale v2	258256	0.863465		TRUE
16q12.2	rs62033413	rs1421085	GCST90018964	Mean corpuscular hemoglobin	2e-09	-0.0128		PMID:34594039	Sakaue S	478500	0.883171		FALSE
16q12.2	rs62033413	rs1421085	NEALE2_20003_1140861958	Simvastatin | treatment/medication code	4.45651e-08		1.04102		UKB Neale v2	361141	0.863465	0.00364025	TRUE
16q12.2	rs62033413	rs1421085	GCST000317	Obesity	1e-28			PMID:19151714	Meyre D	16982	0.863465		FALSE
16q12.2	rs62033413	rs1421085	GCST010499	Relative fat intake	7e-12			PMID:32393786	Meddens SFW	268432	0.863465		FALSE
16q12.2	rs62033413	rs1421085	GCST010544	Problematic alcohol use (MTAG)	6e-14	-0.0156301		PMID:32451486	Zhou H	972915	0.863465		FALSE
16q12.2	rs62033413	rs1421085	NEALE2_1180	Morning/evening person (chronotype)	2.23245e-20	-0.021769			UKB Neale v2	322488	0.863465		TRUE
16q12.2	rs62033413	rs1421085	NEALE2_23121_raw	Arm fat-free mass (right)	1.0187e-130	0.0256943			UKB Neale v2	354732	0.863465		TRUE
16q12.2	rs62033413	rs1421085	NEALE2_23130_raw	Trunk predicted mass	1.69014e-103	0.16135			UKB Neale v2	354494	0.863465		TRUE
16q12.2	rs62033413	rs9923544	GCST008996	Waist-hip ratio	1e-113	0.0389		PMID:30239722	Pulit SL	697734	0.829742		FALSE
16q12.2	rs62033413	rs11642015	NEALE2_21002_raw	Weight	1.14192e-191	0.998601			UKB Neale v2	360116	0.863465		TRUE
16q12.2	rs62033413	rs11642015	NEALE2_23099_raw	Body fat percentage	1.6023e-106	0.334086			UKB Neale v2	354628	0.863465		TRUE
16q12.2	rs62033413	rs11642015	NEALE2_23118_raw	Leg predicted mass (left)	2.63098e-178	0.0778666			UKB Neale v2	354766	0.863465		TRUE
16q12.2	rs62033413	rs11642015	NEALE2_48_raw	Waist circumference	1.60183e-168	0.78963			UKB Neale v2	360564	0.863465		TRUE
16q12.2	rs62033413	rs11642015	NEALE2_23119_raw	Arm fat percentage (right)	1.49561e-133	0.442473			UKB Neale v2	354760	0.863465		TRUE
16q12.2	rs62033413	rs11642015	GCST90020234	Sex hormone-binding globulin levels	3e-20	-0.018		PMID:33980691	Martin S	389354	0.863465		FALSE
16q12.2	rs62033413	rs11642015	NEALE2_23124_raw	Arm fat mass (left)	6.65409e-175	0.0467387			UKB Neale v2	354673	0.863465		TRUE
16q12.2	rs62033413	rs11642015	GCST006190	Diastolic blood pressure x smoking status (ever vs never) interaction (2df test)	2e-10			PMID:29455858	Sung YJ	586704	0.876656		FALSE
16q12.2	rs62033413	rs11642015	GCST90038594	Metabolic biomarkers (multivariate analysis)	2e-157			PMID:33980691	Martin S	389354	0.863465		FALSE
16q12.2	rs62033413	rs11642015	NEALE2_30290_raw	High light scatter reticulocyte percentage	1.9322e-11	0.00558313			UKB Neale v2	344729	0.863465		TRUE
16q12.2	rs62033413	rs11642015	NEALE2_23104_raw	Body mass index (bmi)	1.36257e-215	0.357396			UKB Neale v2	354831	0.863465		TRUE
16q12.2	rs62033413	rs11642015	GCST006192_3	Systolic blood pressure x smoking status (ever vs never) interaction (2df test) [EA]	1e-13			PMID:29455858	Sung YJ	586704	0.876656		FALSE
16q12.2	rs62033413	rs11642015	NEALE2_23117_raw	Leg fat-free mass (left)	7.38853e-179	0.0831741			UKB Neale v2	354771	0.863465		TRUE
16q12.2	rs62033413	rs11642015	GCST007078	Menarche (age at onset)	1e-57			PMID:30595370	Kichaev G	242000	0.863465		FALSE
16q12.2	rs62033413	rs11642015	NEALE2_23098_raw	Weight	3.61959e-188	0.993421			UKB Neale v2	354838	0.863465		TRUE
16q12.2	rs62033413	rs11642015	NEALE2_30280_raw	Immature reticulocyte fraction	1.61383e-16	0.00122579			UKB Neale v2	344728	0.863465		TRUE
16q12.2	rs62033413	rs11642015	GCST007703_2	Systolic blood pressure [East Asian]	2e-12	0.5779		PMID:30487518	Takeuchi F	289038	0.910419		FALSE
16q12.2	rs62033413	rs11642015	GCST009107	Body mass index variance	2e-73			PMID:31453325	Wang H	346393	0.863465		FALSE
16q12.2	rs62033413	rs11642015	GCST006195_3	Systolic blood pressure x smoking status (current vs non-current) interaction (2df test) [EA]	6e-14			PMID:29455858	Sung YJ	604624	0.863422		FALSE
16q12.2	rs62033413	rs11642015	GCST90018706	Type 2 diabetes	6e-27	0.121951		PMID:34594039	Sakaue S	177415	0.929932		FALSE
16q12.2	rs62033413	rs11642015	NEALE2_23128_raw	Trunk fat mass	2.79602e-142	0.315489			UKB Neale v2	354597	0.863465		TRUE
16q12.2	rs62033413	rs11642015	GCST007705	Pulse pressure [East Asian]	3e-10	0.3531		PMID:30487518	Takeuchi F	289038	0.920679		FALSE
16q12.2	rs62033413	rs11642015	NEALE2_2178	Overall health rating	9.66191e-09	0.00998966			UKB Neale v2	359681	0.863465	0.00189048	TRUE
16q12.2	rs62033413	rs11642015	GCST004904_5	Body mass index [Japanese]	2e-81	0.081		PMID:28892062	Akiyama M	495584	0.891582		FALSE
16q12.2	rs62033413	rs11642015	GCST006195	Systolic blood pressure x smoking status (current vs non-current) interaction (2df test)	1e-20			PMID:29455858	Sung YJ	604624	0.863422		FALSE
16q12.2	rs62033413	rs11642015	NEALE2_23100_raw	Whole body fat mass	6.54545e-165	0.60982			UKB Neale v2	354244	0.863465		TRUE
16q12.2	rs62033413	rs11642015	NEALE2_23120_raw	Arm fat mass (right)	2.74907e-176	0.0419905			UKB Neale v2	354736	0.863465		TRUE
16q12.2	rs62033413	rs11642015	GCST90020232	Body fat percentage	7e-165	0.041		PMID:33980691	Martin S	442278	0.863465		FALSE
16q12.2	rs62033413	rs11642015	NEALE2_23113_raw	Leg fat-free mass (right)	1.18548e-165	0.0798311			UKB Neale v2	354798	0.863465		TRUE
16q12.2	rs62033413	rs11642015	NEALE2_23116_raw	Leg fat mass (left)	4.01928e-164	0.100569			UKB Neale v2	354788	0.863465		TRUE
16q12.2	rs62033413	rs11642015	NEALE2_30530_raw	Sodium in urine	1.1e-14	0.790548			UKB Neale v2	350061	0.863465		TRUE
16q12.2	rs62033413	rs11642015	GCST006193_3	Diastolic blood pressure x smoking status (current vs non-current) interaction (2df test) [EA]	6e-09			PMID:29455858	Sung YJ	604624	0.863422		FALSE
16q12.2	rs62033413	rs11642015	NEALE2_23115_raw	Leg fat percentage (left)	1.49153e-103	0.272354			UKB Neale v2	354791	0.863465		TRUE
16q12.2	rs62033413	rs11642015	GCST006190_3	Diastolic blood pressure x smoking status (ever vs never) interaction (2df test) [EA]	4e-08			PMID:29455858	Sung YJ	586704	0.876656		FALSE
16q12.2	rs62033413	rs11642015	GCST90020233	High density lipoprotein cholesterol levels	4e-16	-0.014		PMID:33980691	Martin S	392965	0.863465		FALSE
16q12.2	rs62033413	rs11642015	NEALE2_1468_5	Other (e.g. cornflakes, frosties) | cereal type	5.85674e-09		0.962172		UKB Neale v2	299898	0.863465		TRUE
16q12.2	rs62033413	rs11642015	GCST005830	Hand grip strength	8e-49	-0.004		PMID:29691431	Tikkanen E	334825	0.863465		FALSE
16q12.2	rs62033413	rs11642015	GCST005986	Blood urea nitrogen levels	4e-15			PMID:29403010	Kanai M	139818	0.929932		FALSE
16q12.2	rs62033413	rs11642015	GCST007706_2	Mean arterial pressure [East Asian]	1e-09	0.3503		PMID:30487518	Takeuchi F	289038	0.920679		FALSE
16q12.2	rs62033413	rs11642015	GCST006193	Diastolic blood pressure x smoking status (current vs non-current) interaction (2df test)	3e-11			PMID:29455858	Sung YJ	604624	0.863422		FALSE
16q12.2	rs62033413	rs11642015	GCST009121	Body mass index	7e-217			PMID:31453325	Wang H	346393	0.863465		FALSE
16q12.2	rs62033413	rs11642015	GCST007986	Ease of getting up in the morning	6e-11	0.0114		PMID:30804565	Jansen PR	385949	0.863465		FALSE
16q12.2	rs62033413	rs11642015	NEALE2_21001_raw	Body mass index (bmi)	5.4652e-220	0.359699			UKB Neale v2	359983	0.863465		TRUE
16q12.2	rs62033413	rs11642015	SAIGE_278	Overweight, obesity and other hyperalimentation	3.86e-27		1.16766		UKB SAIGE	408961	0.863465		TRUE
16q12.2	rs62033413	rs11642015	NEALE2_23112_raw	Leg fat mass (right)	2.76074e-165	0.103418			UKB Neale v2	354807	0.863465		TRUE
16q12.2	rs62033413	rs11642015	GCST90013693	Type 2 diabetes	1e-35		1.13626	PMID:32514122	Ishigaki K	210865	0.929932		FALSE
16q12.2	rs62033413	rs11642015	GCST90018727	Body mass index	2e-85	0.0773912		PMID:34594039	Sakaue S	163835	0.929932		FALSE
16q12.2	rs62033413	rs11642015	GCST90020236	Alanine aminotransferase levels	8e-20	0.018		PMID:33980691	Martin S	429203	0.863465		FALSE
16q12.2	rs62033413	rs11642015	NEALE2_23111_raw	Leg fat percentage (right)	2.23677e-103	0.286252			UKB Neale v2	354811	0.863465		TRUE
16q12.2	rs62033413	rs11642015	NEALE2_23127_raw	Trunk fat percentage	1.37163e-86	0.343393			UKB Neale v2	354619	0.863465		TRUE
16q12.2	rs62033413	rs11642015	GCST006192	Systolic blood pressure x smoking status (ever vs never) interaction (2df test)	4e-20			PMID:29455858	Sung YJ	586704	0.876656		FALSE
16q12.2	rs62033413	rs11642015	GCST90018947	Body mass index	9e-290	0.074		PMID:34594039	Sakaue S	523818	0.888874		FALSE
16q12.2	rs62033413	rs11642015	NEALE2_1538_2	Yes, because of other reasons | major dietary changes in the last 5 years	2.01967e-10		1.03452		UKB Neale v2	360294	0.863465		TRUE
16q12.2	rs62033413	rs11642015	GCST008647	Urinary sodium excretion [EA]	7e-23	0.0124196		PMID:31409800	Pazoki R	463944	0.864753		FALSE
16q12.2	rs62033413	rs11642015	GCST90018728	Blood urea nitrogen levels	6e-16	0.0337251		PMID:34594039	Sakaue S	148767	0.929932		FALSE
16q12.2	rs62033413	rs11642015	NEALE2_23114_raw	Leg predicted mass (right)	3.69689e-166	0.0749691			UKB Neale v2	354798	0.863465		TRUE
16q12.2	rs62033413	rs11642015	NEALE2_23123_raw	Arm fat percentage (left)	1.16585e-138	0.454983			UKB Neale v2	354707	0.863465		TRUE
16q12.2	rs62033413	rs11642015	NEALE2_49_raw	Hip circumference	1.13461e-158	0.588789			UKB Neale v2	360521	0.863465		TRUE
16q12.2	rs62033413	rs62048402	GCST90018765	Medication use (diuretics)	2e-09	0.0783551		PMID:34594039	Sakaue S	178726	0.942973		FALSE
16q12.2	rs62033413	rs62048402	FINNGEN_R6_E4_OBESITYNAS	Obesity, other/unspecified	1.3e-37		1.29078		FINNGEN_R6	255013	0.863465		TRUE
16q12.2	rs62033413	rs62048402	GCST004988	Breast cancer	3.5e-23		0.939507	PMID:29059683	Michailidou K	243019	0.870041		TRUE
16q12.2	rs62033413	rs62048402	GCST90018985	Medication use (diuretics)	3e-21	0.0647		PMID:34594039	Sakaue S	407812	0.906432		FALSE
16q12.2	rs62033413	rs62048402	GCST90012076	circulating leptin levels	3.467e-10	0.0631		PMID:33067605	Folkersen L	30931	0.863465		TRUE
16q12.2	rs62033413	rs1558902	FINNGEN_R6_M13_ARTHROSIS	Arthrosis	6.2e-11		1.06152		FINNGEN_R6	218881	0.863465	0.00550796	TRUE
16q12.2	rs62033413	rs1558902	GCST008151	Waist circumference	7e-27			PMID:28552196	Tachmazidou I	257402	0.863465		FALSE
16q12.2	rs62033413	rs1558902	GCST003435_2	Body fat percentage [European men]	2e-13			PMID:26833246	Lu Y	102427	0.86085		FALSE
16q12.2	rs62033413	rs1558902	GCST004499	BMI in non-smokers	1e-79			PMID:28443625	Justice AE	294902	0.870771		FALSE
16q12.2	rs62033413	rs1558902	FINNGEN_R6_E4_DM2NASCOMP	Type 2 diabetes with other specified/multiple/unspecified complications	3.54e-36		1.14617		FINNGEN_R6	245263	0.863465		TRUE
16q12.2	rs62033413	rs1558902	GCST004497_7	Body mass index (joint analysis main effects and smoking interaction) [women]	2e-63			PMID:28443625	Justice AE	364454	0.870903		FALSE
16q12.2	rs62033413	rs1558902	GCST008152	Weight	2e-29			PMID:28552196	Tachmazidou I	236065	0.863465		FALSE
16q12.2	rs62033413	rs1558902	GCST002893	Body mass index (age interaction)	1e-26			PMID:25953783	Warrington NM	13295	0.863465		FALSE
16q12.2	rs62033413	rs1558902	GCST002461	Body mass index	7e-27			PMID:24861553	Wen W	134091	0.942973		FALSE
16q12.2	rs62033413	rs1558902	GCST003435	Body fat percentage	4e-27			PMID:26833246	Lu Y	102427	0.86085		FALSE
16q12.2	rs62033413	rs1558902	GCST004065_2	Waist circumference [EA, women]	1e-57			PMID:25673412	Shungin D	223599	0.870661		FALSE
16q12.2	rs62033413	rs1558902	GCST004499_5	BMI in non-smokers [men]	3e-45			PMID:28443625	Justice AE	294902	0.870771		FALSE
16q12.2	rs62033413	rs1558902	GCST007517	Type 2 diabetes	1.629e-50		1.12378	PMID:29632382	Mahajan A	298957	0.863465		TRUE
16q12.2	rs62033413	rs1558902	FINNGEN_R6_E4_OBESITY	Obesity	8.44e-50		1.24921		FINNGEN_R6	260333	0.863465		TRUE
16q12.2	rs62033413	rs1558902	GCST004904	Body mass index	2e-223			PMID:28892062	Akiyama M	495584	0.898958		FALSE
16q12.2	rs62033413	rs1558902	GCST005951	Body mass index	9e-199			PMID:26426971	Winkler TW	309889	0.863465		FALSE
16q12.2	rs62033413	rs1558902	NEALE2_3143_raw	Ankle spacing width	4.21305e-40	0.166187			UKB Neale v2	206589	0.863465		TRUE
16q12.2	rs62033413	rs1558902	FINNGEN_R6_PRIM_KNEEARTHROSIS	Primary gonarthrosis, bilateral	4.61e-11		1.11118		FINNGEN_R6	242802	0.863465		TRUE
16q12.2	rs62033413	rs1558902	GCST004065	Waist circumference [EA, men]	8e-59			PMID:25673412	Shungin D	223599	0.870661		FALSE
16q12.2	rs62033413	rs1558902	GCST007954	Glycated hemoglobin levels	3e-08			PMID:28898252	Wheeler E	88355	0.863465		FALSE
16q12.2	rs62033413	rs1558902	GCST000830	Body mass index	5e-120			PMID:20935630	Speliotes EK	249796	0.863465		FALSE
16q12.2	rs62033413	rs1558902	GCST003435_4	Body fat percentage [European]	1e-25			PMID:26833246	Lu Y	102427	0.86085		FALSE
16q12.2	rs62033413	rs1558902	GCST004495_5	BMI (adjusted for smoking behaviour) [men]	7e-65			PMID:28443625	Justice AE	364454	0.870903		FALSE
16q12.2	rs62033413	rs1558902	GCST90016671	Visceral adipose tissue volume	3e-08	0.0374127		PMID:34128465	Liu Y	32860	0.863465	0.0090839	TRUE
16q12.2	rs62033413	rs1558902	GCST002894	Body mass index [age 1-17]	1e-26			PMID:25953783	Warrington NM	13295	0.863465		FALSE
16q12.2	rs62033413	rs1558902	FINNGEN_R6_E4_OBESITY_HYPER	Obesity and other hyperalimentation	2.06e-49		1.24751		FINNGEN_R6	260405	0.863465		TRUE
16q12.2	rs62033413	rs1558902	GCST004065_3	Waist circumference [EA]	4e-101			PMID:25673412	Shungin D	223599	0.870661		FALSE
16q12.2	rs62033413	rs1558902	GCST90018819	Cholelithiasis	1e-09			PMID:34594039	Sakaue S	665111	0.891423		FALSE
16q12.2	rs62033413	rs1558902	GCST004498_3	BMI in smokers [men]	9e-21			PMID:28443625	Justice AE	68376	0.871601		FALSE
16q12.2	rs62033413	rs1558902	GCST002894_2	Body mass index [age 8]	2e-16			PMID:25953783	Warrington NM	13295	0.863465		FALSE
16q12.2	rs62033413	rs1558902	GCST004499_6	BMI in non-smokers [women]	4e-44			PMID:28443625	Justice AE	294902	0.870771		FALSE
16q12.2	rs62033413	rs1558902	GCST008162	Hip circumference	8e-20			PMID:28552196	Tachmazidou I	242987	0.863465		FALSE
16q12.2	rs62033413	rs1558902	GCST000427	Waist circumference	5e-19			PMID:19557197	Heard-Costa NL	31373	0.863465		FALSE
16q12.2	rs62033413	rs1558902	GCST002783	Body mass index	1.13e-156	0.0809		PMID:25673413	Locke AE	341698	0.939395		TRUE
16q12.2	rs62033413	rs1558902	GCST008158	Body mass index	4e-40			PMID:28552196	Tachmazidou I	265984	0.863465		FALSE
16q12.2	rs62033413	rs1558902	GCST000663	Obesity (early onset extreme)	5e-19			PMID:20421936	Scherag A	7810	0.863465		FALSE
16q12.2	rs62033413	rs1558902	GCST003680	C-reactive protein levels or HDL-cholesterol levels (pleiotropy)	5e-09			PMID:27286809	Ligthart S	164900	0.863465		FALSE
16q12.2	rs62033413	rs1558902	GCST004495	BMI (adjusted for smoking behaviour)	3e-110			PMID:28443625	Justice AE	364454	0.870903		FALSE
16q12.2	rs62033413	rs1558902	GCST008025	Body mass index	4e-29			PMID:31217584	Wojcik GL	49335	0.9623		FALSE
16q12.2	rs62033413	rs1558902	GCST004497	Body mass index (joint analysis main effects and smoking interaction)	2e-115			PMID:28443625	Justice AE	364454	0.870903		FALSE
16q12.2	rs62033413	rs1558902	FINNGEN_R6_E4_NUTRIDEF	Other nutritional deficiencies	4.55e-45		1.22913		FINNGEN_R6	260405	0.863465		TRUE
16q12.2	rs62033413	rs1558902	GCST003435_3	Body fat percentage [European women]	1e-13			PMID:26833246	Lu Y	102427	0.86085		FALSE
16q12.2	rs62033413	rs1558902	GCST90000618	Serum 25-Hydroxyvitamin D levels	2.47501e-08	0.0115207		PMID:32242144	Revez JA	496946	0.863465	0.00469599	TRUE
16q12.2	rs62033413	rs1558902	GCST001953_5	Obesity [Overweight]	2e-81			PMID:23563607	Berndt SI	338135	0.863465		FALSE
16q12.2	rs62033413	rs1558902	GCST004497_6	Body mass index (joint analysis main effects and smoking interaction) [men]	2e-62			PMID:28443625	Justice AE	364454	0.870903		FALSE
16q12.2	rs62033413	rs1558902	GCST002538	Height adjusted BMI	9e-10			PMID:25044758	Stergiakouli E	7898	0.863465		FALSE
16q12.2	rs62033413	rs1558902	GCST004498_4	BMI in smokers [women]	4e-22			PMID:28443625	Justice AE	68376	0.871601		FALSE
16q12.2	rs62033413	rs1558902	GCST007074	Red cell distribution width	7e-25			PMID:30595370	Kichaev G	445000	0.863465		FALSE
16q12.2	rs62033413	rs1558902	GCST003435_5	Body fat percentage [men]	4e-15			PMID:26833246	Lu Y	102427	0.86085		FALSE
16q12.2	rs62033413	rs1558902	GCST004495_6	BMI (adjusted for smoking behaviour) [women]	5e-59			PMID:28443625	Justice AE	364454	0.870903		FALSE
16q12.2	rs62033413	rs1558902	GCST004498	BMI in smokers	8e-39			PMID:28443625	Justice AE	68376	0.871601		FALSE
16q12.2	rs62033413	rs1558902	GCST007518	Type 2 diabetes (adjusted for BMI)	2.125e-10		1.04718	PMID:29632382	Mahajan A	298957	0.863465		TRUE
16q12.2	rs62033413	rs1558902	GCST008160	Waist circumference	7e-27			PMID:28552196	Tachmazidou I	257402	0.863465		FALSE
16q12.2	rs62033413	rs1558902	GCST003435_6	Body fat percentage [women]	7e-14			PMID:26833246	Lu Y	102427	0.86085		FALSE
16q12.2	rs62033413	rs1558902	GCST003993	Menarche (age at onset)	1e-12			PMID:27182965	Pickrell JK	76831	0.863465		FALSE
16q12.2	rs62033413	rs1558902	GCST006368	Body mass index	2e-210			PMID:30108127	Hoffmann TJ	793208	0.903416		FALSE
16q12.2	rs62033413	rs1558902	GCST007614	C-reactive protein levels	5e-20			PMID:30388399	Ligthart S	204402	0.863465		FALSE
16q12.2	rs62033413	rs1558902	GCST010543	Alcohol consumption (drinks per week) (MTAG)	4e-12			PMID:32451486	Zhou H	972915	0.863465		FALSE
16q12.2	rs62033413	rs11075985	FINNGEN_R6_E4_DM2	Type 2 diabetes	3.48e-36		1.12734		FINNGEN_R6	256405	0.823329		TRUE
16q12.2	rs62033413	rs11075985	GCST010242	HDL cholesterol levels	2e-14	-0.0146221		PMID:32203549	Richardson TG	403943	0.823329		FALSE
16q12.2	rs62033413	rs11075985	GCST008997	Waist-hip ratio	7e-112	0.0386		PMID:30239722	Pulit SL	381152	0.823329		FALSE
16q12.2	rs62033413	rs11075985	FINNGEN_R6_E4_DIABETES	Diabetes mellitus	8.01e-32		1.11295		FINNGEN_R6	260405	0.823329		TRUE
16q12.2	rs62033413	rs11075985	FINNGEN_R6_E4_DM2_STRICT	Type 2 diabetes, strict (exclude DM1)	1.96e-36		1.1347		FINNGEN_R6	252162	0.823329		TRUE
16q12.2	rs62033413	rs11075985	FINNGEN_R6_DM_OTHER_WIDE	Other diabetes, wide definition	1.05e-30		1.11595		FINNGEN_R6	249334	0.823329		TRUE
16q12.2	rs62033413	rs56094641	GCST90018926	Type 2 diabetes	2e-64	0.1166		PMID:34594039	Sakaue S	667504	0.877274		FALSE
16q12.2	rs62033413	rs56094641	NEALE2_23106_raw	Impedance of whole body	1.09508e-155	-4.2693			UKB Neale v2	354795	0.850136		TRUE
16q12.2	rs62033413	rs56094641	SAIGE_250_2	Type 2 diabetes	1.14e-20		1.11182		UKB SAIGE	407701	0.850136		TRUE
16q12.2	rs62033413	rs56094641	GCST90018986	Medication use (beta blocking agents)	2e-11	0.0477		PMID:34594039	Sakaue S	402750	0.892813		FALSE
16q12.2	rs62033413	rs56094641	GCST008744	Predicted visceral adipose tissue	4e-145	0.0646932		PMID:31501611	Karlsson T	325153	0.850136		FALSE
16q12.2	rs62033413	rs56094641	GCST009541	Heart failure	1.208e-08		1.04645	PMID:31919418	Shah S	977323	0.850136		TRUE
16q12.2	rs62033413	rs56094641	GCST009777	C-reactive protein levels	2e-26	0.0224507		PMID:31900758	Han X	418642	0.850136		FALSE
16q12.2	rs62033413	rs56094641	GCST90018981	Medication use (drugs used in diabetes)	1e-39	0.1117		PMID:34594039	Sakaue S	484639	0.886505		FALSE
16q12.2	rs62033413	rs56094641	GCST90018761	Medication use (drugs used in diabetes)	6e-18	0.105104		PMID:34594039	Sakaue S	178726	0.930253		FALSE
16q12.2	rs62033413	rs56094641	NEALE2_23107_raw	Impedance of leg (right)	1.61738e-148	-2.02148			UKB Neale v2	354817	0.850136		TRUE
16q12.2	rs62033413	rs56094641	FINNGEN_R6_KELA_DIAB_INSUL	Diabetes, insuline treatment (Kela reimbursement)	2.31e-28		1.11507		FINNGEN_R6	260405	0.850136		TRUE
16q12.2	rs62033413	rs56094641	GCST009382_2	Childhood obesity [EA]	6e-25	0.2024		PMID:31504550	Bradfield JP	28604	0.999924		FALSE
16q12.2	rs62033413	rs56094641	GCST009602	Metabolic syndrome	1e-28	0.0736765		PMID:31589552	Lind L	291107	0.850136		FALSE
16q12.2	rs62033413	rs56094641	FINNGEN_R6_E4_OBESITYXTRMALV	Extreme obesity with alveolar hypoventilation	3.66e-09		1.43289		FINNGEN_R6	249496	0.850136		TRUE
16q12.2	rs62033413	rs56094641	NEALE2_1339	Non-oily fish intake	5.537e-11	0.0122018			UKB Neale v2	359682	0.850136	0.00636273	TRUE
16q12.2	rs62033413	rs56094641	NEALE2_1498	Coffee intake	5.53514e-24	0.0188141			UKB Neale v2	334659	0.850136		TRUE
16q12.2	rs62033413	rs56094641	FINNGEN_R6_KELA_DIAB_INSUL_EXMORE	Diabetes, insuline treatment (Kela reimbursement) (more control exclusions)	1.93e-29		1.1195		FINNGEN_R6	249793	0.850136		TRUE
16q12.2	rs62033413	rs56094641	GCST010142	Fish- and plant-related diet	1e-19			PMID:32066663	Niarchou M	335576	0.850136		FALSE
16q12.2	rs62033413	rs56094641	GCST90013405	Liver enzyme levels (alanine transaminase)	1.5e-18	0.00350445		PMID:33972514	Pazoki R	752839	0.850136	0.0058907	TRUE
16q12.2	rs62033413	rs56094641	GCST90018987	Medication use (calcium channel blockers)	2e-16	0.0524		PMID:34594039	Sakaue S	383104	0.894662		FALSE
16q12.2	rs62033413	rs56094641	GCST007928	Medication use (diuretics)	7e-14	0.0599951		PMID:31015401	Wu Y	229086	0.850136		FALSE
16q12.2	rs62033413	rs56094641	NEALE2_1329	Oily fish intake	3.16732e-17	0.0184015			UKB Neale v2	359340	0.850136	0.0123426	TRUE
16q12.2	rs62033413	rs56094641	GCST010142_2	Fish- and plant-related diet [female]	6e-11			PMID:32066663	Niarchou M	335576	0.850136		FALSE
16q12.2	rs62033413	rs56094641	FINNGEN_R6_T2D_WIDE	Type 2 diabetes, wide definition	6.63e-27		1.13793		FINNGEN_R6	239388	0.850136		TRUE
16q12.2	rs62033413	rs56094641	GCST007021	Type 2 diabetes nephropathy	8e-10			PMID:30566433	Taira M	13035	0.930253		FALSE
16q12.2	rs62033413	rs56094641	NEALE2_23110_raw	Impedance of arm (left)	9.71469e-99	-1.9894			UKB Neale v2	354807	0.850136		TRUE
16q12.2	rs62033413	rs56094641	GCST90011898	Alanine aminotransferase levels	2e-09	5.96		PMID:33547301	Chen VL	524966	0.876319		FALSE
16q12.2	rs62033413	rs56094641	GCST90017133	Neck circumference	1e-09			PMID:33907307	Liu Y	16555	0.945416		FALSE
16q12.2	rs62033413	rs56094641	GCST007068	Mean corpuscular hemoglobin	2e-11			PMID:30595370	Kichaev G	443000	0.850136		FALSE
16q12.2	rs62033413	rs56094641	GCST010988	Adult body size	4e-243	0.0465215		PMID:32376654	Richardson TG	453169	0.850136		FALSE
16q12.2	rs62033413	rs56094641	SAIGE_250	Diabetes mellitus	9.23e-20		1.10484		UKB SAIGE	408959	0.850136		TRUE
16q12.2	rs62033413	rs56094641	NEALE2_23108_raw	Impedance of leg (left)	2.3029e-159	-2.09233			UKB Neale v2	354811	0.850136		TRUE
16q12.2	rs62033413	rs56094641	GCST007022	Type 2 diabetes nephropathy including microalbuminuria	2e-09		1.18	PMID:30566433	Taira M	13035	0.930253		FALSE
16q12.2	rs62033413	rs56094641	GCST007923	Medication use (drugs used in diabetes)	2e-23	0.117937		PMID:31015401	Wu Y	305913	0.850136		FALSE
16q12.2	rs62033413	rs56094641	NEALE2_20107_9	Diabetes | illnesses of father	4.47219e-10		1.05496		UKB Neale v2	313294	0.850136	0.0135292	TRUE
16q12.2	rs62033413	rs56094641	NEALE2_23109_raw	Impedance of arm (right)	8.65821e-98	-1.92905			UKB Neale v2	354792	0.850136		TRUE
16q12.2	rs62033413	rs55872725	GCST007930	Medication use (agents acting on the renin-angiotensin system)	8e-22	0.0588515		PMID:31015401	Wu Y	237530	0.863465		FALSE
16q12.2	rs62033413	rs55872725	GCST010134	Non-oily fish consumption	1e-11			PMID:32066663	Niarchou M	335576	0.863465		FALSE
16q12.2	rs62033413	rs55872725	GCST007293	Body fat distribution (arm fat ratio)	7e-103	0.05017		PMID:30664634	Rask-Andersen M	362498	0.863465		FALSE
16q12.2	rs62033413	rs55872725	GCST90018988	Medication use (agents acting on the renin-angiotensin system)	1e-29	0.0595		PMID:34594039	Sakaue S	416256	0.905704		FALSE
16q12.2	rs62033413	rs55872725	GCST006434_9	Systolic blood pressure x alcohol consumption interaction (2df test) [EA]	2e-13			PMID:29912962	Feitosa MF	574117	0.902173		FALSE
16q12.2	rs62033413	rs55872725	GCST007293_2	Body fat distribution (arm fat ratio) [females]	3e-83	0.06203		PMID:30664634	Rask-Andersen M	362498	0.863465		FALSE
16q12.2	rs62033413	rs55872725	GCST90018729	Weight	1e-63	0.056575		PMID:34594039	Sakaue S	165419	0.942973		FALSE
16q12.2	rs62033413	rs55872725	GCST004210	Body fat percentage	6e-16	0.642983		PMID:28270201	Nagy R	19480	0.863465		FALSE
16q12.2	rs62033413	rs55872725	GCST007294	Body fat distribution (trunk fat ratio)	1e-09	-0.01312		PMID:30664634	Rask-Andersen M	362498	0.863465		FALSE
16q12.2	rs62033413	rs55872725	GCST90000025	Appendicular lean mass	1.463e-30	0.0222		PMID:33097823	Pei YF	450243	0.863465		TRUE
16q12.2	rs62033413	rs55872725	GCST007293_3	Body fat distribution (arm fat ratio) [males]	5e-65	0.03568		PMID:30664634	Rask-Andersen M	362498	0.863465		FALSE
16q12.2	rs62033413	rs55872725	GCST90000617	Serum 25-Hydroxyvitamin D levels	2.49572e-08	0.0111631		PMID:32242144	Revez JA	417580	0.863465	0.00905037	TRUE
16q12.2	rs62033413	rs55872725	NEALE2_20002_1065	Hypertension | non-cancer illness code, self-reported	1.23112e-17		1.04655		UKB Neale v2	361141	0.863465		TRUE
16q12.2	rs62033413	rs55872725	GCST008527	Sugar-sweetened beverage consumption	2e-15	-0.0095		PMID:31046077	Zhong VW	125776	0.863465		FALSE
16q12.2	rs62033413	rs55872725	NEALE2_6150_4	High blood pressure | vascular/heart problems diagnosed by doctor	3.16573e-17		1.04548		UKB Neale v2	360420	0.863465		TRUE
16q12.2	rs62033413	rs55872725	NEALE2_6150_100	None of the above | vascular/heart problems diagnosed by doctor	5.071e-16		0.959718		UKB Neale v2	360420	0.863465		TRUE
16q12.2	rs62033413	rs55872725	GCST004208	Body mass index	6e-21	0.104373		PMID:28270201	Nagy R	19900	0.863465		FALSE
16q12.2	rs62033413	rs55872725	GCST90012113	Total testosterone levels	1.2e-11	-0.0215543		PMID:32042192	Ruth KS	194453	0.863465		TRUE
16q12.2	rs62033413	rs55872725	NEALE2_1418_3	Skimmed | milk type used	1.19953e-18		1.05346		UKB Neale v2	360806	0.863465		TRUE
16q12.2	rs62033413	rs1121980	NEALE2_4119_raw	Ankle spacing width (right)	3.81959e-16	0.13618			UKB Neale v2	114614	0.829742	0.003244	TRUE
16q12.2	rs62033413	rs1121980	FINNGEN_R6_M13_ARTHROSIS_KNEE_PRIM_ICD10	Gonarthrosis,primary	3.62e-11		1.07449		FINNGEN_R6	260405	0.829742		TRUE
16q12.2	rs62033413	rs1121980	GCST004064_4	Waist-hip ratio [EA]	1e-38	0.0432		PMID:25673412	Shungin D	223599	0.806982		FALSE
16q12.2	rs62033413	rs1121980	GCST004064_3	Waist-hip ratio [EA, women]	1e-17	0.0384		PMID:25673412	Shungin D	223599	0.806982		FALSE
16q12.2	rs62033413	rs1121980	GCST004064_2	Waist-hip ratio [EA, men]	1e-23	0.0484		PMID:25673412	Shungin D	223599	0.806982		FALSE
16q12.2	rs62033413	rs1121980	GCST009576	Appendicular lean mass	1e-14	0.074529		PMID:31761296	Hernandez Cordero AI	85750	0.829742		FALSE
16q12.2	rs62033413	rs1121980	FINNGEN_R6_FG_HYPERTENSION	Hypertensive diseases (excluding secondary)	7.14e-18		1.08797		FINNGEN_R6	203871	0.829742		TRUE
16q12.2	rs62033413	rs1121980	GCST009003	Body mass index	1e-206	0.072		PMID:30239722	Pulit SL	434794	0.829742		FALSE
16q12.2	rs62033413	rs1121980	FINNGEN_R6_E4_OBESITYCAL	Obesity due to excess calories	2.35e-34		1.2401		FINNGEN_R6	256672	0.829742		TRUE
16q12.2	rs62033413	rs1121980	GCST90007310	circulating leptin levels	7.70946e-17	0.0548629		PMID:32917775	Yaghootkar H	49909	0.829742		TRUE
16q12.2	rs62033413	rs1121980	FINNGEN_R6_M13_ARTHROSIS_KNEE_PRIM_KNEESURG	Gonarthrosis, primary, with knee surgery	6.96e-10		1.10235		FINNGEN_R6	246144	0.829742		TRUE
16q12.2	rs62033413	rs1121980	GCST000185	Body mass index	4e-08			PMID:18454148	Loos RJ	83216	0.829742		FALSE
16q12.2	rs62033413	rs1121980	FINNGEN_R6_G6_CARPTU	Carpal tunnel syndrome	1.34e-08		1.08173		FINNGEN_R6	245120	0.829742		TRUE
16q12.2	rs62033413	rs1121980	GCST90007316	circulating leptin levels	3.1785e-11	0.0775202		PMID:32917775	Yaghootkar H	49909	0.829742		TRUE
16q12.2	rs62033413	rs1121980	GCST90018958	Hemoglobin A1c levels	1e-28	0.0233		PMID:34594039	Sakaue S	415403	0.810911		FALSE
16q12.2	rs62033413	rs1121980	FINNGEN_R6_M13_ARTHROSIS_KNEE	Gonarthrosis	8.16e-12		1.07789		FINNGEN_R6	201213	0.829742		TRUE
16q12.2	rs62033413	rs1121980	GCST002223	HDL cholesterol	6.791e-09	-0.0196		PMID:24097068	Willer CJ	188577	0.829742		TRUE
16q12.2	rs62033413	rs1121980	GCST90012088	Male puberty timing (age at voice breaking MTAG)	3e-11	-0.0217064		PMID:32210231	Hollis B	205354	0.829742		FALSE
16q12.2	rs62033413	rs1121980	FINNGEN_R6_KNEE_ARTHROSIS	Gonarthrosis [arthrosis of knee](FG)	3.57e-11		1.07321		FINNGEN_R6	231596	0.829742		TRUE
16q12.2	rs62033413	rs7187250	NEALE2_6153_2	Blood pressure medication | medication for cholesterol, blood pressure, diabetes, or take exogenous hormones	5.01696e-10		1.05373		UKB Neale v2	193148	0.92142	0.0145787	TRUE
16q12.2	rs62033413	rs7187250	NEALE2_30250_raw	Reticulocyte count	9.68793e-09	0.000551478			UKB Neale v2	344729	0.92142	0.00572951	TRUE
16q12.2	rs62033413	rs7187250	GCST007072	Cardiovascular disease	2e-27			PMID:30595370	Kichaev G	459000	0.92142		FALSE
16q12.2	rs62033413	rs7187250	GCST009871	Body mass index	2e-306			PMID:31669095	Zhu Z	457822	0.92142		FALSE
16q12.2	rs62033413	rs7187250	GCST90018948	Blood urea nitrogen levels	1e-24	0.021		PMID:34594039	Sakaue S	492819	0.924088		FALSE
16q12.2	rs62033413	rs7193144	NEALE2_4100_raw	Ankle spacing width (left)	1.61417e-17	0.143796			UKB Neale v2	114630	0.9251		TRUE
16q12.2	rs62033413	rs7193144	GCST90011822	Cancer (pleiotropy)	5e-11		0.918274	PMID:32887889	Rashkin SR	475312	0.9251		FALSE
16q12.2	rs62033413	rs7193144	GCST90016670	Kidney volume	1.6e-09	0.0391597		PMID:34128465	Liu Y	32860	0.9251	0.00924242	TRUE
16q12.2	rs62033413	rs7193144	GCST90018799	Breast cancer	3e-16	-0.0864		PMID:34594039	Sakaue S	337280	0.919599		FALSE
16q12.2	rs62033413	rs7193144	GCST005047	Type 2 diabetes	1.3e-13		1.1	PMID:22885922	Morris AP	149821	0.923189		TRUE
16q12.2	rs62033413	rs7193144	GCST009001	Body mass index	3e-242	0.0728		PMID:30239722	Pulit SL	374756	0.9251		FALSE
16q12.2	rs62033413	rs62033399	GCST90002369	Red cell distribution width	2e-15	0.015298		PMID:32888493	Chen MH	531774	0.9251		TRUE
16q12.2	rs62033413	rs62033400	GCST90018989	Medication use (HMG CoA reductase inhibitors)	2e-19	0.0463		PMID:34594039	Sakaue S	469111	0.915357		FALSE
16q12.2	rs62033413	rs62033400	GCST90016666	Liver volume	2.9e-09	0.0426799		PMID:34128465	Liu Y	32860	0.917753	0.00345375	TRUE
16q12.2	rs62033413	rs62033400	GCST90012107	Sex hormone-binding globulin levels	4e-15	-0.0113287		PMID:32042192	Ruth KS	189473	0.917753	0.00645547	TRUE
16q12.2	rs62033413	rs62033400	GCST90012115	Age-related hearing impairment (MTAG)	9.50256e-09	0.0131836		PMID:32986727	Kalra G	330759	0.917753	0.0104218	TRUE
16q12.2	rs62033413	rs62033400	GCST010245	LDL cholesterol levels	1e-11	-0.0144912		PMID:32203549	Richardson TG	440546	0.917753		FALSE
16q12.2	rs62033413	rs62033400	GCST002227	Body mass index	2e-14	0.08		PMID:24064335	Pei YF	28632	0.921748		FALSE
16q12.2	rs62033413	rs62033400	GCST010556	Type 2 diabetes	6e-13	0.151		PMID:32541925	Vujkovic M	56092	0.927126		FALSE
16q12.2	rs62033413	rs62033400	NEALE2_4101_raw	Heel broadband ultrasound attenuation (left)	6.03122e-09	0.467041			UKB Neale v2	114625	0.917753		TRUE
16q12.2	rs62033413	rs8063057	NEALE2_78_raw	Heel bone mineral density (bmd) t-score, automated	1.7913e-11	0.0252965			UKB Neale v2	206589	0.917753		TRUE
16q12.2	rs62033413	rs8063057	GCST006979	Heel bone mineral density	1.2e-20	0.0197788		PMID:30598549	Morris JA	426824	0.917753		TRUE
16q12.2	rs62033413	rs8063057	NEALE2_3147_raw	Heel quantitative ultrasound index (qui), direct entry	1.7884e-11	0.448096			UKB Neale v2	206589	0.917753		TRUE
16q12.2	rs62033413	rs8063057	NEALE2_3148_raw	Heel bone mineral density (bmd)	7e-12	0.00287853			UKB Neale v2	206496	0.917753	0.00336526	TRUE
16q12.2	rs62033413	rs17817449	GCST007236	Breast cancer	7e-13		0.93	PMID:25751625	Michailidou K	89677	0.92142		FALSE
16q12.2	rs62033413	rs17817449	GCST90002409	Childhood body mass index	1.69e-17	0.0683		PMID:33045005	Vogelezang S	39620	0.92142		TRUE
16q12.2	rs62033413	rs17817449	GCST90019498	Aspartate aminotransferase to alanine aminotransferase ratio	1e-12	-0.0173		PMID:33462484	Sinnott-Armstrong N	354455	0.914747		FALSE
16q12.2	rs62033413	rs17817449	GCST90019524	Urate levels	4e-17	0.0205		PMID:33462484	Sinnott-Armstrong N	355426	0.914733		FALSE
16q12.2	rs62033413	rs17817449	GCST90025954	Direct low density lipoprotein cholesterol levels	9.9e-12	-0.0152779		PMID:34226706	Barton AR	437068	0.92142		TRUE
16q12.2	rs62033413	rs17817449	GCST90019492	Alanine aminotransferase levels	1e-17	0.0208		PMID:33462484	Sinnott-Armstrong N	355729	0.914735		FALSE
16q12.2	rs62033413	rs17817449	GCST90025952	Apolipoprotein B levels	2.3e-12	-0.0156331		PMID:34226706	Barton AR	435744	0.92142		TRUE
16q12.2	rs62033413	rs17817449	GCST90019525	Urea levels	1e-13	0.0181		PMID:33462484	Sinnott-Armstrong N	355637	0.914733		FALSE
16q12.2	rs62033413	rs17817449	GCST90019519	Urinary sodium excretion	4e-14	0.0187		PMID:33462484	Sinnott-Armstrong N	345171	0.914814		FALSE
16q12.2	rs62033413	rs17817449	GCST001057_4	Obesity [obesity]	2e-12			PMID:21552555	Wang K	2256	0.92142		FALSE
16q12.2	rs62033413	rs17817449	GCST005076	Breast cancer (estrogen-receptor negative)	2e-10		0.93	PMID:29058716	Milne RL	122062	0.92142		FALSE
16q12.2	rs62033413	rs17817449	GCST90019509	Glycated hemoglobin levels	3e-18	0.0217		PMID:33462484	Sinnott-Armstrong N	338919	0.915579		FALSE
16q12.2	rs62033413	rs17817449	GCST004950	Breast cancer	2e-14		0.93	PMID:25751625	Michailidou K	123541	0.92142		FALSE
16q12.2	rs62033413	rs17817449	GCST90019518	Sex hormone-binding globulin levels	2e-11	-0.0171		PMID:33462484	Sinnott-Armstrong N	322484	0.914668		FALSE
16q12.2	rs62033413	rs17817449	GCST90019499	C-reactive protein levels	7e-18	0.021		PMID:33462484	Sinnott-Armstrong N	355127	0.914735		FALSE
16q12.2	rs62033413	rs17817449	GCST90019510	High density lipoprotein cholesterol levels	2e-09	-0.0152		PMID:33462484	Sinnott-Armstrong N	325634	0.914676		FALSE
16q12.2	rs62033413	rs17817449	GCST010497	Relative carbohydrate intake	3e-10			PMID:32393786	Meddens SFW	268432	0.92142		FALSE
16q12.2	rs62033413	rs17817449	GCST90019504	Cystatin C levels	7e-20	0.0222		PMID:33462484	Sinnott-Armstrong N	355752	0.914735		FALSE
16q12.2	rs62033413	rs17817449	GCST001937	Breast cancer	6e-14		0.925926	PMID:23535729	Michailidou K	109797	0.92142		FALSE
16q12.2	rs62033413	rs17817449	GCST003845	Breast cancer	5e-08			PMID:27117709	Couch FJ	84344	0.92142		FALSE
16q12.2	rs62033413	rs17817449	GCST90090980	Breast cancer	5e-24		0.943396	PMID:32139696	Shu X	311399	0.921218		FALSE
16q12.2	rs62033413	rs8043757	GCST003367	circulating leptin levels	1e-09			PMID:26833098	Kilpelainen TO	52213	0.917841		TRUE
16q12.2	rs62033413	rs8043757	GCST001953_4	Obesity [Obesity class I]	5e-110			PMID:23563607	Berndt SI	338135	0.917841		FALSE
16q12.2	rs62033413	rs9972653	GCST008523	Pure non-grapefruit juice consumption	1e-09	-0.0079		PMID:31046077	Zhong VW	125776	0.917841		FALSE
16q12.2	rs62033413	rs9972653	GCST90018968	Neutrophil count	2e-10	0.0143		PMID:34594039	Sakaue S	432666	0.917789		FALSE
16q12.2	rs62033413	rs9972653	GCST010141	Beef consumption	7e-09			PMID:32066663	Niarchou M	335576	0.917841		FALSE
16q12.2	rs62033413	rs9972653	GCST010496	Relative sugar intake	1e-11			PMID:32393786	Meddens SFW	234707	0.917841		FALSE
16q12.2	rs62033413	rs9972653	FINNGEN_R6_FG_CVD	Cardiovascular diseases (excluding rheumatic etc)	6e-15		1.05926		FINNGEN_R6	260405	0.917841		TRUE
16q12.2	rs62033413	rs9972653	NEALE2_4125_raw	Heel bone mineral density (bmd) t-score, automated (right)	1.09899e-08	0.028832			UKB Neale v2	114614	0.917841		TRUE
16q12.2	rs62033413	rs9972653	GCST011122	Walking pace	9e-16	-0.0103266		PMID:33128006	Timmins IR	450967	0.917841		FALSE
16q12.2	rs62033413	rs9972653	GCST006288	Heel bone mineral density	7.3e-10	0.020378		PMID:28869591	Kemp JP	142487	0.917841		TRUE
16q12.2	rs62033413	rs9972653	GCST90018945	Serum albumin levels	2e-09	-0.0133		PMID:34594039	Sakaue S	435807	0.917766		FALSE
16q12.2	rs62033413	rs9972653	FINNGEN_R6_FG_OTHHEART	Other heart diseases	4.46e-09		1.05123		FINNGEN_R6	208601	0.917841		TRUE
16q12.2	rs62033413	rs9972653	GCST008153	Lean body mass	5e-09	0.0697		PMID:28552196	Tachmazidou I	25876	0.917841		FALSE
16q12.2	rs62033413	rs9972653	NEALE2_4124_raw	Heel bone mineral density (bmd) (right)	5.46611e-09	0.00327977			UKB Neale v2	114552	0.917841		TRUE
16q12.2	rs62033413	rs9972653	GCST008157	Body fat mass	2e-14	0.0909		PMID:28552196	Tachmazidou I	25871	0.917841		FALSE
16q12.2	rs62033413	rs9972653	NEALE2_4123_raw	Heel quantitative ultrasound index (qui), direct entry (right)	1.09906e-08	0.510704			UKB Neale v2	114614	0.917841		TRUE
16q12.2	rs62033413	rs9972653	GCST007070	White blood cell count	4e-15			PMID:30595370	Kichaev G	444000	0.917841		FALSE
16q12.2	rs62033413	rs9972653	NEALE2_4120_raw	Heel broadband ultrasound attenuation (right)	1.88767e-10	0.49998			UKB Neale v2	114609	0.917841		TRUE
16q12.2	rs62033413	rs9972653	GCST90002404	Red cell distribution width	9e-10	0.0133526		PMID:32888494	Vuckovic D	408112	0.917841		TRUE
16q12.2	rs62033413	rs9972653	GCST011521	Urate levels	4e-15	0.00448223		PMID:33587031	Sinnott-Armstrong N	318526	0.917841		FALSE
16q12.2	rs62033413	rs8050136	GCST000850	Body mass in chronic obstructive pulmonary disease [BMI]	4e-08			PMID:21037115	Wan ES	3452	0.917841		FALSE
16q12.2	rs62033413	rs8050136	GCST90085924	Body fat percentage or coronary artery disease (MTAG)	4e-19			PMID:33910581	Zhuang Z	296529	0.834115		FALSE
16q12.2	rs62033413	rs8050136	GCST002541	Menarche (age at onset)	2e-17	-0.04		PMID:25231870	Perry JR	182413	0.917841		FALSE
16q12.2	rs62033413	rs8050136	GCST004557_5	Body mass index [men]	2e-58	0.0844		PMID:28448500	Graff M	204463	0.897824		FALSE
16q12.2	rs62033413	rs8050136	GCST009673	Obesity (extreme)	8e-10		1.51	PMID:31852448	Chiang KM	11962	0.942973		FALSE
16q12.2	rs62033413	rs8050136	GCST004560_5	Body mass index in physically inactive individuals [men]	2e-18	0.0931		PMID:28448500	Graff M	50696	0.893982		FALSE
16q12.2	rs62033413	rs8050136	GCST001128	Adiposity	3e-26	0.06		PMID:21706003	Kilpelainen TO	76202	0.910553		FALSE
16q12.2	rs62033413	rs8050136	GCST004894_2	Type 2 diabetes [EA]	3e-26	0.107		PMID:28869590	Zhao W	265678	0.911654		FALSE
16q12.2	rs62033413	rs8050136	GCST004557_2	Body mass index [EA, men]	1e-52	0.0857		PMID:28448500	Graff M	204463	0.897824		FALSE
16q12.2	rs62033413	rs8050136	GCST000025	Type 2 diabetes	7e-14		1.23	PMID:17463249	Zeggini E	13965	0.917841		FALSE
16q12.2	rs62033413	rs8050136	GCST008971	Urate levels	2e-10	0.02464		PMID:31578528	Tin A	288649	0.917841		FALSE
16q12.2	rs62033413	rs8050136	GCST004559_5	Body mass index in physically active individuals [men]	4e-39	0.0792		PMID:28448500	Graff M	155056	0.899317		FALSE
16q12.2	rs62033413	rs8050136	GCST008062	Blood urea nitrogen levels	3e-23	0.0073		PMID:31152163	Wuttke M	416178	0.917841		FALSE
16q12.2	rs62033413	rs8050136	GCST004558_5	Body mass index (joint analysis main effects and physical activity interaction) [men]	4e-54			PMID:28448500	Graff M	204463	0.897824		FALSE
16q12.2	rs62033413	rs8050136	GCST000277_2	Type 2 diabetes [obese]	2e-17			PMID:19056611	Timpson NJ	13965	0.917841		FALSE
16q12.2	rs62033413	rs8050136	GCST004894	Type 2 diabetes	3e-39	0.106		PMID:28869590	Zhao W	265678	0.911654		FALSE
16q12.2	rs62033413	rs8050136	GCST000296	Body mass index	1e-47	8.04		PMID:19079260	Thorleifsson G	117409	0.906801		FALSE
16q12.2	rs62033413	rs8050136	GCST000299	Weight	5e-36	7.05		PMID:19079260	Thorleifsson G	117409	0.906801		FALSE
16q12.2	rs62033413	rs8050136	GCST000024_2	Type 2 diabetes [DGI+FUSION+WTCCC]	1e-12		1.17	PMID:17463248	Scott LJ	4808	0.917841		FALSE
16q12.2	rs62033413	rs3751812	GCST004558	Body mass index (joint analysis main effects and physical activity interaction)	3e-109			PMID:28448500	Graff M	204463	0.952076		FALSE
16q12.2	rs62033413	rs3751812	GCST004560	Body mass index in physically inactive individuals	5e-41	0.1039		PMID:28448500	Graff M	50696	0.945395		FALSE
16q12.2	rs62033413	rs3751812	GCST004558_4	Body mass index (joint analysis main effects and physical activity interaction) [EA]	2e-108			PMID:28448500	Graff M	204463	0.952076		FALSE
16q12.2	rs62033413	rs3751812	GCST004560_4	Body mass index in physically inactive individuals [EA]	5e-42	0.1086		PMID:28448500	Graff M	50696	0.945395		FALSE
16q12.2	rs62033413	rs3751812	GCST004557	Body mass index	6e-108	0.0803		PMID:28448500	Graff M	204463	0.952076		FALSE
16q12.2	rs62033413	rs3751812	GCST006611	HDL cholesterol	2e-18	-0.0253		PMID:30275531	Klarin D	617303	0.983649		FALSE
16q12.2	rs62033413	rs3751812	GCST004558_2	Body mass index (joint analysis main effects and physical activity interaction) [EA, men]	3e-32			PMID:28448500	Graff M	204463	0.952076		FALSE
16q12.2	rs62033413	rs3751812	GCST004560_2	Body mass index in physically inactive individuals [EA, men]	1e-15	0.0986		PMID:28448500	Graff M	50696	0.945395		FALSE
16q12.2	rs62033413	rs3751812	GCST004560_6	Body mass index in physically inactive individuals [women]	7e-28	0.1088		PMID:28448500	Graff M	50696	0.945395		FALSE
16q12.2	rs62033413	rs3751812	GCST004559_2	Body mass index in physically active individuals [EA, men]	2e-19	0.0783		PMID:28448500	Graff M	155056	0.953927		FALSE
16q12.2	rs62033413	rs9936385	GCST011119	Urate levels	1e-21	0.018		PMID:33356394	Gill D	454183	0.9251		FALSE
16q12.2	rs62033413	rs9936385	GCST005950	Body mass index x sex x age interaction (4df test)	2e-187			PMID:26426971	Winkler TW	309889	0.9251		FALSE
16q12.2	rs62033413	rs9936385	GCST002352	Type 2 diabetes	1e-12		1.13	PMID:24509480	Mahajan A	187590	0.917174		FALSE
16q12.2	rs62033413	rs9936385	GCST006801	Type 2 diabetes [additive model]	1e-09		1.152	PMID:26961502	Wood AR	117775	0.9251		FALSE
16q12.2	rs62033413	rs9936385	GCST005952	Body mass index (age>50)	1e-97	0.073		PMID:26426971	Winkler TW	197610	0.9251		FALSE
16q12.2	rs62033413	rs9936385	GCST005036	Lean body mass	7e-13			PMID:28724990	Zillikens MC	101767	0.919269		FALSE
16q12.2	rs62033413	rs9936385	GCST005951	Body mass index	4e-188			PMID:26426971	Winkler TW	309889	0.9251		FALSE
16q12.2	rs62033413	rs9936385	GCST005953	Body mass index (age <50)	5e-95	0.093		PMID:26426971	Winkler TW	112279	0.9251		FALSE
16q12.2	rs62033413	rs11075990	GCST001955	Body mass index	2e-51		1.35	PMID:23563607	Berndt SI	25859	0.9251		FALSE
16q12.2	rs62033413	rs11075992	GCST008259_4	Alcohol use disorder [EA]	2e-10		0.9462	PMID:30940813	Kranzler HR	274391	0.83014		FALSE
16q12.2	rs62033413	rs9926289	GCST010545	Alcohol use disorder	7e-13	-7.174		PMID:32451486	Zhou H	313959	0.9251		FALSE
16q12.2	rs62033413	rs9939609	GCST90025982	Heel bone mineral density T score	3.9e-14	0.0138886		PMID:34226706	Barton AR	445855	0.9251		TRUE
16q12.2	rs62033413	rs9939609	GCST000880	Menarche (age at onset)	3e-08			PMID:21102462	Elks CE	102533	0.9251		FALSE
16q12.2	rs62033413	rs9939609	GCST004045	Age-related diseases, mortality and associated endophenotypes	1e-14			PMID:27790247	He L	29414	0.9251		FALSE
16q12.2	rs62033413	rs9939609	GCST001550_2	Type 2 diabetes [Obese]	1e-20			PMID:22693455	Perry JR	91187	0.9251		FALSE
16q12.2	rs62033413	rs9939609	GCST000298	Body mass index	4e-51			PMID:19079261	Willer CJ	91469	0.9251		FALSE
16q12.2	rs62033413	rs9939609	GCST000022	Body mass index	3e-35			PMID:17434869	Frayling TM	40253	0.9251		FALSE
16q12.2	rs62033413	rs9939609	GCST004046	Age-related disease endophenotypes	2e-17			PMID:27790247	He L	29414	0.9251		FALSE
16q12.2	rs62033413	rs9937709	GCST010546	Problematic alcohol use	4e-11	-6.602		PMID:32451486	Zhou H	435563	0.886712		FALSE
16q12.2	rs62033413	rs9927317	GCST90018977	Serum uric acid levels	2e-17			PMID:34594039	Sakaue S	473241	0.926493		FALSE
16q12.2	rs62033413	rs17817712	GCST90090978	Body mass index and bone mineral density (pleiotropy)	1e-121	0.142		PMID:31903547	Pei YF	232311	0.9251		FALSE
16q12.2	rs62033413	rs17817712	GCST011991	Psoriasis or type 2 diabetes (trans-disease meta-analysis)	2e-09		1.06	PMID:33385400	Patrick MT	925490	0.9251		FALSE
16q12.2	rs62033413	rs17817712	GCST90090977	Body mass index	2e-177	0.142		PMID:31903547	Pei YF	232311	0.9251		FALSE
16q12.2	rs62033413	rs7206629	FINNGEN_R6_T2D	Type 2 diabetes, definitions combined	1.81e-36		1.13543		FINNGEN_R6	251339	0.89023		TRUE
16q12.2	rs62033413	rs7206629	FINNGEN_R6_DIABETES_FG	Diabetes, varying definitions	9.35e-32		1.11256		FINNGEN_R6	260405	0.89023		TRUE
16q12.2	rs62033413	rs7202116	GCST001676	Body mass index [discovery + validation]	2e-10	0.036		PMID:22982992	Yang J	192479	0.928793		FALSE
16q12.2	rs62033413	rs113935429	GCST90018925	Type 1 diabetes	1e-08	0.1044		PMID:34594039	Sakaue S	590946	0.857032		FALSE
16q12.2	rs62033413	rs113935429	NEALE2_1468_3	Oat cereal (e.g. ready brek, porridge) | cereal type	4.596e-12		1.04397		UKB Neale v2	299898	0.825192		TRUE
16q12.2	rs62033413	rs113935429	GCST90012103	Bioavailable testosterone levels	1.1e-08	-0.0177954		PMID:32042192	Ruth KS	178782	0.825192		TRUE
16q12.2	rs62033413	rs113935429	NEALE2_1170	Getting up in morning	5.4268e-11	0.0122868			UKB Neale v2	360231	0.825192	0.00523252	TRUE
16q12.2	rs62033413	rs62033403	GCST008154	Trunk fat mass	2e-13	0.0923		PMID:28552196	Tachmazidou I	27043	0.922186		FALSE
16q12.2	rs62033413	rs568974867	NEALE2_6177_2	Blood pressure medication | medication for cholesterol, blood pressure or diabetes	3.72103e-09		1.04772		UKB Neale v2	165340	0.9251		TRUE
16q12.2	rs62033413	rs568974867	NEALE2_137	Number of treatments/medications taken	5.21034e-09	0.01089			UKB Neale v2	361141	0.9251		TRUE
16q12.2	rs62033413	rs568974867	NEALE2_20003_1141194794	Bendroflumethiazide | treatment/medication code	3.2354e-08		1.05905		UKB Neale v2	361141	0.9251	0.00588133	TRUE
16q12.2	rs62033413	rs568974867	NEALE2_6177_100	None of the above | medication for cholesterol, blood pressure or diabetes	8.74e-12		0.952608		UKB Neale v2	165340	0.9251		TRUE
16q12.2	rs62033413	rs7185735	GCST001953_3	Obesity [Obesity class II]	1e-79		1.33	PMID:23563607	Berndt SI	338135	0.928793		FALSE
16q12.2	rs62033413	rs7185735	GCST003965	Subcutaneous adipose tissue	1e-09	6.05		PMID:27918534	Chu AY	18247	0.854042		FALSE
16q12.2	rs62033413	rs7185735	GCST006168_10	Pulse pressure x alcohol consumption interaction (2df test) [EA]	2e-10			PMID:29912962	Feitosa MF	574155	0.913842		FALSE
16q12.2	rs62033413	rs79994966	GCST008155	Waist-hip ratio	1e-10	0.0522		PMID:28552196	Tachmazidou I	243212	0.928793		FALSE
16q12.2	rs62033413	rs62033406	GCST007929	Medication use (calcium channel blockers)	1e-11	0.0552902		PMID:31015401	Wu Y	204378	0.848462		FALSE
16q12.2	rs62033413	rs62033406	NEALE2_3144_raw	Heel broadband ultrasound attenuation, direct entry	6.92e-13	0.416238			UKB Neale v2	206576	0.848462	0.00636323	TRUE
16q12.2	rs62033413	rs62033406	GCST009126	Body fat percentage	1e-91			PMID:31453325	Wang H	341632	0.848462		FALSE
16q12.2	rs62033413	rs62033406	GCST009105	Body fat percentage variance	2e-11			PMID:31453325	Wang H	341632	0.848462		FALSE
16q12.2	rs62033413	rs62033406	SAIGE_174	Breast cancer	2.24e-08		0.927836		UKB SAIGE	401447	0.848462	0.00604726	TRUE
16q12.2	rs62033413	rs62033406	GCST90011804	Breast cancer	3e-14		0.917347	PMID:32887889	Rashkin SR	428231	0.848462		FALSE
16q12.2	rs62033413	rs9941349	GCST001475	Obesity	1.16e-13		1.21872	PMID:22484627	Bradfield JP	18736	0.89023		TRUE
16q12.2	rs62033413	rs9941349	GCST004560_3	Body mass index in physically inactive individuals [EA, women]	2e-29	0.1169		PMID:28448500	Graff M	50696	0.858428		FALSE
16q12.2	rs62033413	rs9941349	GCST000426	Obesity (extreme)	6e-12		1.48	PMID:19553259	Cotsapas C	3972	0.89023		FALSE
16q12.2	rs62033413	rs9941349	FINNGEN_R6_RX_ANTIHYP	Antihypertensive medication - note that there are other indications	5.51e-10		1.05004		FINNGEN_R6	260405	0.89023		TRUE
16q12.2	rs62033413	rs56137030	GCST010920	Body fat mass	5e-08			PMID:32963334	Wei XT	12981	0.933457		FALSE
16q12.2	rs62033413	rs56137030	GCST011776	Body mass index	3e-08	0.382		PMID:33209044	Ahn Y	9953	0.949175		FALSE
16q12.2	rs62033413	rs28567725	FINNGEN_R6_I9_HEARTFAIL_AND_ANTIHYPERT	Heart failure and antihypertensive medication	2.61e-08		1.07648		FINNGEN_R6	154248	0.89023		TRUE
16q12.2	rs62033413	rs28567725	FINNGEN_R6_I9_HYPTENS	Hypertension	1e-15		1.07079		FINNGEN_R6	260360	0.89023		TRUE
16q12.2	rs62033413	rs28567725	FINNGEN_R6_I9_HYPTENSESS	Hypertension, essential	1.59e-13		1.06978		FINNGEN_R6	246296	0.89023		TRUE
16q12.2	rs62033413	rs28567725	FINNGEN_R6_I9_HYPERTENSION	Hypertensive diseases	1e-15		1.07061		FINNGEN_R6	260405	0.89023		TRUE
16q12.2	rs62033413	rs28567725	GCST006613	Triglycerides	2e-14	0.0211		PMID:30275531	Klarin D	617303	0.843604		FALSE
16q12.2	rs62033413	rs9931494	NEALE2_30070_raw	Red blood cell (erythrocyte) distribution width	1.7e-13	0.0169136			UKB Neale v2	350473	0.886518		TRUE
16q12.2	rs62033413	rs9931494	NEALE2_2375	Relative age of first facial hair	1.22682e-09	-0.0094904			UKB Neale v2	161470	0.886518		TRUE
16q12.2	rs62033413	rs9931494	NEALE2_4105_raw	Heel bone mineral density (bmd) (left)	3.39842e-08	0.0031278			UKB Neale v2	114561	0.886518		TRUE
16q12.2	rs62033413	rs9931494	FINNGEN_R6_E4_ENDONUTRMET	Endocrine, nutritional and metabolic diseases	6.73e-21		1.0672		FINNGEN_R6	260405	0.886518		TRUE
16q12.2	rs62033413	rs10468280	GCST90013473	Biological sex	4e-36	-0.0232299		PMID:33888908	Pirastu N	2462132	0.925244		FALSE
16q12.2	rs62033413	rs62033408	GCST008258	Alcohol use disorder (consumption score)	1e-19	-9.08		PMID:30940813	Kranzler HR	272842	0.992669		FALSE
16q12.2	rs62033413	rs17817964	GCST001967_2	Body mass index [AA and Sub-Saharan]	1e-10	0.073		PMID:23583978	Monda KL	195118	0.93109		FALSE
16q12.2	rs62033413	rs17817964	GCST010040	Lean mass index	6e-12			PMID:32193455	Ran S	46503	0.925244		FALSE
16q12.2	rs62033413	rs17817964	GCST004519_4	Body mass index (adult) [AA,Women]	3e-08	0.071		PMID:28430825	Ng MCY	380049	0.925571		FALSE
16q12.2	rs62033413	rs17817964	GCST004519	Body mass index (adult)	1e-146	0.069		PMID:28430825	Ng MCY	380049	0.925571		FALSE
16q12.2	rs62033413	rs17817964	GCST004519_5	Body mass index (adult) [AA]	3e-11	0.069		PMID:28430825	Ng MCY	380049	0.925571		FALSE
16q12.2	rs62033413	rs62033413	NEALE2_20536_1	Gained weight | weight change during worst episode of depression	1.30236e-09		1.10135		UKB Neale v2	56571	1	0.0716204	TRUE
16q12.2	rs62033413	rs9930501	FINNGEN_R6_FG_DISVEINLYMPH	Diseases of veins, lymphatic vessels and lymph nodes, not elsewhere classified (FINNGEN)	2.91e-10		1.07547		FINNGEN_R6	165842	0.938581	0.0274457	TRUE
16q12.2	rs62033413	rs9930506	GCST000060_3	Obesity-related traits [hip]	3e-08	0.16		PMID:17658951	Scuteri A	8004	0.904521		FALSE
16q12.2	rs62033413	rs9930506	FINNGEN_R6_I9_CVD	Cardiovascular diseases	4.3e-11		1.04878		FINNGEN_R6	260405	0.938581		TRUE
16q12.2	rs62033413	rs9932754	FINNGEN_R6_I9_AF_REIMB	Atrial fibrillation and flutter with reimbursement	1.03e-08		1.09996		FINNGEN_R6	151077	0.938581		TRUE
16q12.2	rs62033413	rs9922708	FINNGEN_R6_CARDIAC_ARRHYTM	Cardiac arrhytmias	1.05e-08		1.05805		FINNGEN_R6	203162	0.941666		TRUE
16q12.2	rs62033413	rs9922708	FINNGEN_R6_I9_AF	Atrial fibrillation and flutter	5.56e-09		1.08186		FINNGEN_R6	164491	0.941666		TRUE
16q12.2	rs62033413	rs9922708	GCST009299	BMI at 7 years old	3e-12	0.117		PMID:31575865	Helgeland O	7267	0.941666		FALSE
16q12.2	rs62033413	rs72805611	FINNGEN_R6_I9_DISVEINLYMPH	Diseases of veins, lymphatic vessels and lymph nodes, not elsewhere classified	1.24e-08		1.05731		FINNGEN_R6	260405	1	0.0793714	TRUE
16q12.2	rs62033413	rs72805611	GCST90018768	Medication use (agents acting on the renin-angiotensin system)	2e-09	0.0610952		PMID:34594039	Sakaue S	178726	1		FALSE
16q12.2	rs62033413	rs9922619	GCST90091033	Nonalcoholic fatty liver disease	2e-11			PMID:34841290	Ghodsian N	778614	0.941666		FALSE
16q12.2	rs62033413	rs7188250	GCST010140	Pork consumption	7e-19			PMID:32066663	Niarchou M	335576	0.989169		FALSE
16q12.2	rs62033413	rs7188250	GCST010135	Oily fish consumption	7e-19			PMID:32066663	Niarchou M	335576	0.989169		FALSE
16q12.2	rs62033413	rs72805613	GCST007326	Number of sexual partners	3e-09	-0.0142566		PMID:30643258	Karlsson Linner R	370711	0.989128		FALSE
16q12.2	rs62033413	rs12149574	NEALE2_1598	Average weekly spirits intake	1.84018e-08	0.0140311			UKB Neale v2	257426	0.985568	0.0201642	TRUE
16q12.2	rs62033413	rs12149832	GCST001416	Body mass index (SNP x SNP interaction)	5e-22	0.073		PMID:22344221	Okada Y	62245	0.9744		FALSE
16q12.2	rs62033413	rs12149832	GCST008789	Adolescent idiopathic scoliosis	4e-08		0.862069	PMID:31417091	Kou I	79211	0.9744		FALSE
16q12.2	rs62033413	rs12149832	NEALE2_1418_1	Full cream | milk type used	6.522e-12		0.935056		UKB Neale v2	360806	0.985592	0.029029	TRUE
16q12.2	rs62033413	rs11649091	GCST90018970	Pulse pressure	1e-08	0.0109		PMID:34594039	Sakaue S	506308	0.923265		FALSE
16q12.2	rs62033413	rs11649091	GCST90018972	Systolic blood pressure	4e-09	0.0117		PMID:34594039	Sakaue S	485664	0.923973		FALSE
16q12.2	rs62033400	rs8047587	NEALE2_20111_8	High blood pressure | illnesses of siblings	2.7006e-08		1.03678		UKB Neale v2	281619	0.825994	0.00770841	TRUE
16q12.2	rs62033400	rs8047587	GCST007982	Sleep duration	1e-12	-0.01757		PMID:30804565	Jansen PR	384317	0.825994		FALSE
16q12.2	rs62033400	rs8047587	GCST007985	Snoring	2e-09		1.03	PMID:30804565	Jansen PR	359916	0.825994		FALSE
16q12.2	rs62033400	rs199952722	NEALE2_1210	Snoring	8.2918e-11		0.968026		UKB Neale v2	336320	0.893382	0.00166022	TRUE
16q12.2	rs62033400	rs199952722	GCST90018950	C-reactive protein	1e-17	0.0209		PMID:34594039	Sakaue S	436491	0.874698		FALSE
16q12.2	rs62033400	rs57292959	GCST90018956	HDL cholesterol	2e-11	-0.0144		PMID:34594039	Sakaue S	390103	0.874491		FALSE
16q12.2	rs62033400	rs57292959	GCST009760	Snoring	5.1e-11		1.00697	PMID:32060260	Campos AI	408317	0.893382	0.001516	TRUE
16q12.2	rs62033400	rs9937053	GCST90018982	Medication use (antithrombotic agents)	5e-09	0.0322		PMID:34594039	Sakaue S	332365	0.832539		FALSE
16q12.2	rs62033400	rs9937053	FINNGEN_R6_G6_SLEEPAPNO_INCLAVO	Sleep apnoea, including avohilmo	2.35e-18		1.10414		FINNGEN_R6	260405	0.893382		TRUE
16q12.2	rs62033400	rs9937053	FINNGEN_R6_SLEEP	Sleep disorders (combined)	8.76e-16		1.09033		FINNGEN_R6	257917	0.893382	0.00376543	TRUE
16q12.2	rs62033400	rs9937053	GCST90085925	Body fat percentage or heart failure (MTAG)	1e-18			PMID:33910581	Zhuang Z	1078039	0.891287		FALSE
16q12.2	rs62033400	rs9937053	GCST009004	Body mass index	5e-324	0.0721		PMID:30239722	Pulit SL	806834	0.893382		FALSE
16q12.2	rs62033400	rs9937053	GCST011922	Obstructive sleep apnea	3e-09		1.09	PMID:33243845	Strausz S	1177519	0.893382		FALSE
16q12.2	rs62033400	rs9937053	FINNGEN_R6_ASTHMA_OBESITY	Obesity related asthma	5.87e-10		1.14073		FINNGEN_R6	163648	0.893382	0.003411	TRUE
16q12.2	rs62033400	rs9937053	GCST008526	Coffee consumption	2e-21	0.0142		PMID:31046077	Zhong VW	375833	0.893382		FALSE
16q12.2	rs62033400	rs9937053	FINNGEN_R6_G6_SLEEPAPNO	Sleep apnoea	5.06e-18		1.10496		FINNGEN_R6	259404	0.893382		TRUE
16q12.2	rs62033400	rs9928094	GCST006168_7	Pulse pressure x alcohol consumption interaction (2df test) [Asian, EA]	3e-15			PMID:29912962	Feitosa MF	574155	0.842858		FALSE
16q12.2	rs62033400	rs9928094	GCST006867	Type 2 diabetes	3.589e-47		1.11016	PMID:30054458	Xue A	659316	0.896743		TRUE
16q12.2	rs62033400	rs9928094	GCST007241	Obesity (extreme)	6e-101		1.32	PMID:30677029	Riveros-McKay F	101733	0.8975		FALSE
16q12.2	rs62033400	rs9930333	GCST004559_3	Body mass index in physically active individuals [EA,women]	2e-43	0.0763		PMID:28448500	Graff M	155056	0.86586		FALSE
16q12.2	rs62033400	rs9930333	GCST007240	Obese vs. thin	9e-76		1.48	PMID:30677029	Riveros-McKay F	30053	0.890677		FALSE
16q12.2	rs62033400	rs9930333	GCST004558_3	Body mass index (joint analysis main effects and physical activity interaction) [EA, women]	1e-68			PMID:28448500	Graff M	204463	0.863032		FALSE
16q12.2	rs62033400	rs9930333	GCST004559_6	Body mass index in physically active individuals [women]	9e-44	0.074		PMID:28448500	Graff M	155056	0.86586		FALSE
16q12.2	rs62033400	rs9930333	GCST004558_6	Body mass index (joint analysis main effects and physical activity interaction) [women]	2e-68			PMID:28448500	Graff M	204463	0.863032		FALSE
16q12.2	rs62033400	rs9930333	GCST004557_3	Body mass index [EA, women]	2e-64	0.0847		PMID:28448500	Graff M	204463	0.863032		FALSE
16q12.2	rs62033400	rs9930333	GCST004559	Body mass index in physically active individuals	5e-72	0.0747		PMID:28448500	Graff M	155056	0.86586		FALSE
16q12.2	rs62033400	rs9930333	GCST007092	Osteoarthritis of the hip or knee	1.515e-09		1.04749	PMID:30664745	Tachmazidou I	417596	0.890677	0.00827223	TRUE
16q12.2	rs62033400	rs9930333	GCST004557_4	Body mass index [EA]	1e-103	0.0835		PMID:28448500	Graff M	204463	0.863032		FALSE
16q12.2	rs62033400	rs9930333	GCST002216	Triglycerides	3.251e-08	0.0208		PMID:24097068	Willer CJ	188577	0.890677		TRUE
16q12.2	rs62033400	rs9930333	GCST004557_6	Body mass index [women]	2e-64	0.0819		PMID:28448500	Graff M	204463	0.863032		FALSE
16q12.2	rs62033400	rs9930333	GCST004559_4	Body mass index in physically active individuals [EA]	2e-71	0.0762		PMID:28448500	Graff M	155056	0.86586		FALSE
16q12.2	rs62033400	rs9940278	GCST90034521	Osteoarthritis of the hip or knee	1e-18		1.05517	PMID:34450027	Boer CG	490345	0.893104		FALSE
16q12.2	rs62033400	rs9939973	GCST004066_3	Hip circumference [EA,women]	3e-52	0.0716		PMID:25673412	Shungin D	223599	0.890606		FALSE
16q12.2	rs62033400	rs9939973	GCST004066_2	Hip circumference [EA, men]	4e-43	0.0677		PMID:25673412	Shungin D	223599	0.890606		FALSE
16q12.2	rs62033400	rs9939973	GCST004066_4	Hip circumference [EA]	2e-86	0.07		PMID:25673412	Shungin D	223599	0.890606		FALSE
16q12.2	rs62033400	rs9940128	GCST002021	Body mass index	4e-23	0.083		PMID:23669352	Graff M	29880	0.893904		FALSE
16q12.2	rs62033400	rs9940128	FINNGEN_R6_T2D_INCLAVO	Type 2 diabetes, definitions combined, including avohilmo	3.94e-35		1.13086		FINNGEN_R6	252216	0.893904		TRUE
16q12.2	rs62033400	rs9940128	GCST008998	Waist-hip ratio	6e-112	0.0386		PMID:30239722	Pulit SL	316772	0.893904		FALSE
16q12.2	rs62033400	rs9940128	GCST90000514	Gastroesophageal reflux disease	8.057e-12		1.03381	PMID:34187846	Ong JS	2192831	0.893904		TRUE
16q12.2	rs62033400	rs9940128	FINNGEN_R6_E4_DM2NOCOMP	Type 2 diabetes without complications	1.39e-28		1.1519		FINNGEN_R6	233999	0.893904		TRUE
16q12.2	rs62033400	rs9940128	GCST001436_5	Metabolic syndrome [Waist]	2e-09	0.09		PMID:22399527	Kristiansson K	10564	0.893904		FALSE
16q12.2	rs62033400	rs1421085	GCST005829	Hand grip strength	5e-38	-0.004		PMID:29691431	Tikkanen E	334825	0.928409		FALSE
16q12.2	rs62033400	rs1421085	GCST008259	Alcohol use disorder	2e-11	-6.69		PMID:30940813	Kranzler HR	274391	0.922722		FALSE
16q12.2	rs62033400	rs1421085	GCST009764	Body mass index	9e-44	0.0135		PMID:29381148	Gong J	102514	0.926992		FALSE
16q12.2	rs62033400	rs1421085	GCST90013478	Preeclampsia (maternal genotype effect)	1e-09		1.11	PMID:33239696	Steinthorsdottir V	176248	0.928409		FALSE
16q12.2	rs62033400	rs1421085	NEALE2_23129_raw	Trunk fat-free mass	2.40601e-103	0.168135			UKB Neale v2	354530	0.928409		TRUE
16q12.2	rs62033400	rs1421085	GCST003177	Childhood body mass index	5e-16	0.059		PMID:26604143	Felix JF	46057	0.928409		FALSE
16q12.2	rs62033400	rs1421085	GCST009106	Basal metabolic rate variance	9e-47			PMID:31453325	Wang H	341584	0.928409		FALSE
16q12.2	rs62033400	rs1421085	GCST012075	Fasting insulin	1e-09	0.023528		PMID:33402679	Lagou V	47806	0.928409		FALSE
16q12.2	rs62033400	rs1421085	NEALE2_1528	Water intake	1.41729e-09	0.0126842			UKB Neale v2	333363	0.928409	0.00926239	TRUE
16q12.2	rs62033400	rs1421085	GCST007064_2	Body fat percentage [female]	5e-21			PMID:30593698	Hubel C	155961	0.928409		FALSE
16q12.2	rs62033400	rs1421085	GCST90007317	circulating leptin levels	1.62758e-09	0.108277		PMID:32917775	Yaghootkar H	21921	0.928409		TRUE
16q12.2	rs62033400	rs1421085	NEALE2_23122_raw	Arm predicted mass (right)	6.87881e-131	0.0242305			UKB Neale v2	354726	0.928409		TRUE
16q12.2	rs62033400	rs1421085	GCST001957	Obesity (early onset extreme)	3e-28		1.44	PMID:23563609	Wheeler E	9850	0.928409		FALSE
16q12.2	rs62033400	rs1421085	GCST010118	Type 2 diabetes	2e-48		1.14	PMID:32499647	Spracklen CN	433540	0.974262		FALSE
16q12.2	rs62033400	rs1421085	NEALE2_23125_raw	Arm fat-free mass (left)	1.01942e-131	0.0277669			UKB Neale v2	354668	0.928409		TRUE
16q12.2	rs62033400	rs1421085	GCST90018949	Weight	3e-241	0.0591		PMID:34594039	Sakaue S	525535	0.947975		FALSE
16q12.2	rs62033400	rs1421085	NEALE2_30300_raw	High light scatter reticulocyte count	2.13306e-20	0.000231889			UKB Neale v2	344729	0.928409	0.0200607	TRUE
16q12.2	rs62033400	rs1421085	GCST007931	Medication use (HMG CoA reductase inhibitors)	5e-15	0.0446553		PMID:31015401	Wu Y	290385	0.928409		FALSE
16q12.2	rs62033400	rs1421085	GCST90025955	Apolipoprotein A1 levels	8.4e-13	0.014088		PMID:34226706	Barton AR	398508	0.928409		TRUE
16q12.2	rs62033400	rs1421085	NEALE2_1538_0	No | major dietary changes in the last 5 years	4.22368e-16		0.960693		UKB Neale v2	360294	0.928409		TRUE
16q12.2	rs62033400	rs1421085	NEALE2_1588	Average weekly beer plus cider intake	2.13082e-09	-0.0116657			UKB Neale v2	258256	0.928409	0.00337336	TRUE
16q12.2	rs62033400	rs1421085	GCST90018964	Mean corpuscular hemoglobin	2e-09	-0.0128		PMID:34594039	Sakaue S	478500	0.945412		FALSE
16q12.2	rs62033400	rs1421085	NEALE2_20003_1140861958	Simvastatin | treatment/medication code	4.45651e-08		1.04102		UKB Neale v2	361141	0.928409	0.0128661	TRUE
16q12.2	rs62033400	rs1421085	GCST000317	Obesity	1e-28			PMID:19151714	Meyre D	16982	0.928409		FALSE
16q12.2	rs62033400	rs1421085	GCST010499	Relative fat intake	7e-12			PMID:32393786	Meddens SFW	268432	0.928409		FALSE
16q12.2	rs62033400	rs1421085	GCST010544	Problematic alcohol use (MTAG)	6e-14	-0.0156301		PMID:32451486	Zhou H	972915	0.928409		FALSE
16q12.2	rs62033400	rs1421085	NEALE2_1180	Morning/evening person (chronotype)	2.23245e-20	-0.021769			UKB Neale v2	322488	0.928409		TRUE
16q12.2	rs62033400	rs1421085	NEALE2_23121_raw	Arm fat-free mass (right)	1.0187e-130	0.0256943			UKB Neale v2	354732	0.928409		TRUE
16q12.2	rs62033400	rs1421085	NEALE2_23130_raw	Trunk predicted mass	1.69014e-103	0.16135			UKB Neale v2	354494	0.928409		TRUE
16q12.2	rs62033400	rs1421085	GCST007039	Body mass index	1e-300			PMID:30595370	Kichaev G	458000	0.928409		FALSE
16q12.2	rs62033400	rs1421085	GCST007077	Type 2 diabetes	4e-29			PMID:30595370	Kichaev G	459000	0.928409		FALSE
16q12.2	rs62033400	rs1421085	GCST007565	Morning person	5e-32		1.0433	PMID:30696823	Jones SE	651295	0.928409		FALSE
16q12.2	rs62033400	rs1421085	GCST008757	Alcohol consumption	9e-13	0.008		PMID:31358974	Evangelou E	480842	0.928409		FALSE
16q12.2	rs62033400	rs1421085	GCST000317_3	Obesity [children]	7e-18		1.39	PMID:19151714	Meyre D	16982	0.928409		FALSE
16q12.2	rs62033400	rs1421085	GCST90025988	Red cell distribution width	4.4e-13	0.0136143		PMID:34226706	Barton AR	441263	0.928409		TRUE
16q12.2	rs62033400	rs1421085	NEALE2_23105_raw	Basal metabolic rate	1.09811e-160	54.6059			UKB Neale v2	354825	0.928409		TRUE
16q12.2	rs62033400	rs1421085	GCST001953_2	Obesity [Obesity class III]	6e-39		1.45	PMID:23563607	Berndt SI	338135	0.928409		FALSE
16q12.2	rs62033400	rs1421085	GCST009379	Type 2 diabetes	3e-84		1.13	PMID:30297969	Mahajan A	898130	0.928409		FALSE
16q12.2	rs62033400	rs1421085	GCST010557	Type 2 diabetes	1e-189	0.1182		PMID:32541925	Vujkovic M	1407282	0.932076		FALSE
16q12.2	rs62033400	rs1421085	NEALE2_1548	Variation in diet	1.9e-11	0.00956037			UKB Neale v2	359752	0.928409	0.0056629	TRUE
16q12.2	rs62033400	rs1421085	NEALE2_23102_raw	Whole body water mass	2.06324e-143	0.283396			UKB Neale v2	354834	0.928409		TRUE
16q12.2	rs62033400	rs1421085	SAIGE_278_1	Obesity	1.96e-26		1.16649		UKB SAIGE	408792	0.928409		TRUE
16q12.2	rs62033400	rs1421085	GCST006388_3	Dietary macronutrient intake [Protein]	1e-16	0.079		PMID:29988085	Merino J	268429	0.928409		FALSE
16q12.2	rs62033400	rs1421085	GCST007847	Type 2 diabetes	1e-28		1.13	PMID:30718926	Suzuki K	191764	0.974262		FALSE
16q12.2	rs62033400	rs1421085	GCST90025958	Sex hormone-binding globulin levels	4.1e-08	0.0117148		PMID:34226706	Barton AR	397043	0.928409		TRUE
16q12.2	rs62033400	rs1421085	NEALE2_1448_3	Wholemeal or wholegrain | bread type	4.59886e-17		1.04198		UKB Neale v2	348424	0.928409	0.00701442	TRUE
16q12.2	rs62033400	rs1421085	GCST007576	Chronotype	5e-32		1.04279	PMID:30696823	Jones SE	697832	0.928409		FALSE
16q12.2	rs62033400	rs1421085	NEALE2_23126_raw	Arm predicted mass (left)	9.66697e-131	0.0260179			UKB Neale v2	354653	0.928409		TRUE
16q12.2	rs62033400	rs1421085	GCST009108	Waist circumference variance	3e-52			PMID:31453325	Wang H	347158	0.928409		FALSE
16q12.2	rs62033400	rs1421085	GCST009555	Age at adiposity rebound	3e-30	-0.12		PMID:31840077	Couto Alves A	18307	0.928409		FALSE
16q12.2	rs62033400	rs1421085	GCST007064_3	Body fat percentage [male]	2e-32			PMID:30593698	Hubel C	155961	0.928409		FALSE
16q12.2	rs62033400	rs1421085	GCST011370	Childhood body fatness	6e-21			PMID:33491310	Warner ET	34401	0.928409		FALSE
16q12.2	rs62033400	rs1421085	GCST90000026	Appendicular lean mass	8e-26	0.0283546		PMID:33097823	Pei YF	205513	0.928409		TRUE
16q12.2	rs62033400	rs1421085	GCST001989	Dietary macronutrient intake [Protein]	1e-09	0.1		PMID:23636237	Tanaka T	78794	0.928409		FALSE
16q12.2	rs62033400	rs1421085	GCST009123	Hip circumference	2e-152			PMID:31453325	Wang H	346781	0.928409		FALSE
16q12.2	rs62033400	rs1421085	GCST012079	Fasting insulin	4e-13	0.018411		PMID:33402679	Lagou V	105056	0.928409		FALSE
16q12.2	rs62033400	rs1421085	GCST010555	Type 2 diabetes	6e-144	0.1177		PMID:32541925	Vujkovic M	1114458	0.928409		FALSE
16q12.2	rs62033400	rs1421085	GCST90093121	Obesity	2e-16		1.18	PMID:34836030	Park S	61979	0.974262		FALSE
16q12.2	rs62033400	rs1421085	NEALE2_1687	Comparative body size at age 10	3.10432e-190	0.0481732			UKB Neale v2	354996	0.928409		TRUE
16q12.2	rs62033400	rs1421085	GCST90025956	HDL cholesterol levels	1.8e-14	0.0141075		PMID:34226706	Barton AR	400754	0.928409		TRUE
16q12.2	rs62033400	rs1421085	NEALE2_20003_1140884600	Metformin | treatment/medication code	1.16694e-17		1.14055		UKB Neale v2	361141	0.928409	0.0145502	TRUE
16q12.2	rs62033400	rs1421085	GCST011788	Bone mineral density or leg lean mass (pleiotropy)	6e-14			PMID:32970232	Zhang YX	512445	0.928573		FALSE
16q12.2	rs62033400	rs1421085	GCST90025994	Body mass index	0	0.0750391		PMID:34226706	Barton AR	457756	0.928409		TRUE
16q12.2	rs62033400	rs1421085	GCST007983	Morningness	1e-25	0.023		PMID:30804565	Jansen PR	434835	0.928409		FALSE
16q12.2	rs62033400	rs1421085	GCST009109	Hip circumference variance	2e-48			PMID:31453325	Wang H	346781	0.928409		FALSE
16q12.2	rs62033400	rs1421085	GCST007705	Pulse pressure [East Asian]	2e-10	0.3552		PMID:30487518	Takeuchi F	289038	0.9689		FALSE
16q12.2	rs62033400	rs1421085	GCST009122	Waist circumference	3e-166			PMID:31453325	Wang H	347158	0.928409		FALSE
16q12.2	rs62033400	rs1421085	GCST007063	Fat-free mass	4e-62			PMID:30593698	Hubel C	155961	0.928409		FALSE
16q12.2	rs62033400	rs1421085	GCST009129	Basal metabolic rate	9e-154			PMID:31453325	Wang H	341584	0.928409		FALSE
16q12.2	rs62033400	rs1421085	NEALE2_1558	Alcohol intake frequency.	1.11195e-09	0.0213443			UKB Neale v2	360726	0.928409	0.0112032	TRUE
16q12.2	rs62033400	rs1421085	NEALE2_2443	Diabetes diagnosed by doctor	8.70124e-22		1.11312		UKB Neale v2	360192	0.928409	0.0091309	TRUE
16q12.2	rs62033400	rs1421085	GCST003400_2	Type 2 diabetes [Japanese]	4e-15		1.16183	PMID:26818947	Imamura M	279087	0.946643		FALSE
16q12.2	rs62033400	rs1421085	GCST007063_2	Fat-free mass [female]	2e-26			PMID:30593698	Hubel C	155961	0.928409		FALSE
16q12.2	rs62033400	rs1421085	GCST007064	Body fat percentage	3e-50			PMID:30593698	Hubel C	155961	0.928409		FALSE
16q12.2	rs62033400	rs1421085	GCST011792	Leg lean mass	5e-324	0.078		PMID:32970232	Zhang YX	512445	0.928573		FALSE
16q12.2	rs62033400	rs1421085	NEALE2_2714	Age when periods started (menarche)	1.39736e-38	-0.0316215			UKB Neale v2	188644	0.928409		TRUE
16q12.2	rs62033400	rs1421085	GCST000317_2	Obesity [adults]	5e-13		1.25	PMID:19151714	Meyre D	16982	0.928409		FALSE
16q12.2	rs62033400	rs1421085	GCST010553	Type 2 diabetes	1e-28	0.1211		PMID:32541925	Vujkovic M	216287	0.95448		FALSE
16q12.2	rs62033400	rs1421085	GCST010989	Body size at age 10	6e-242	0.0474156		PMID:32376654	Richardson TG	453169	0.928409		FALSE
16q12.2	rs62033400	rs1421085	GCST007063_3	Fat-free mass [male]	1e-38			PMID:30593698	Hubel C	155961	0.928409		FALSE
16q12.2	rs62033400	rs1421085	GCST90012110	Sex hormone-binding globulin levels adjusted for BMI	3e-14	0.0062353		PMID:32042192	Ruth KS	368929	0.928409	0.00295967	TRUE
16q12.2	rs62033400	rs1421085	GCST90016672	Abdominal subcutaneous adipose tissue volume	1.8e-21	0.0698383		PMID:34128465	Liu Y	32860	0.928409	0.0185247	TRUE
16q12.2	rs62033400	rs1421085	GCST90025966	Gamma glutamyl transferase levels	1.2e-13	-0.0137724		PMID:34226706	Barton AR	437651	0.928409		TRUE
16q12.2	rs62033400	rs1421085	GCST90007311	circulating leptin levels	1e-15	0.0783829		PMID:32917775	Yaghootkar H	21921	0.928409		TRUE
16q12.2	rs62033400	rs1421085	NEALE2_23101_raw	Whole body fat-free mass	6.28089e-143	0.384143			UKB Neale v2	354808	0.928409		TRUE
16q12.2	rs62033400	rs1421085	GCST90025957	Triglyceride levels	1.3e-34	-0.0237429		PMID:34226706	Barton AR	437532	0.928409		TRUE
16q12.2	rs62033400	rs1421085	GCST007083	Morning person	8e-21			PMID:30595370	Kichaev G	410000	0.928409		FALSE
16q12.2	rs62033400	rs1421085	NEALE2_1448_1	White | bread type	1.44e-13		0.960228		UKB Neale v2	348424	0.928409	0.00663069	TRUE
16q12.2	rs62033400	rs1421085	NEALE2_20002_1220	Diabetes | non-cancer illness code, self-reported	2.15973e-17		1.11009		UKB Neale v2	361141	0.928409	0.007017	TRUE
16q12.2	rs62033400	rs9923544	GCST008996	Waist-hip ratio	1e-113	0.0389		PMID:30239722	Pulit SL	697734	0.893904		FALSE
16q12.2	rs62033400	rs11642015	GCST005830	Hand grip strength	8e-49	-0.004		PMID:29691431	Tikkanen E	334825	0.928409		FALSE
16q12.2	rs62033400	rs11642015	GCST005986	Blood urea nitrogen levels	4e-15			PMID:29403010	Kanai M	139818	0.967546		FALSE
16q12.2	rs62033400	rs11642015	GCST007706_2	Mean arterial pressure [East Asian]	1e-09	0.3503		PMID:30487518	Takeuchi F	289038	0.962436		FALSE
16q12.2	rs62033400	rs11642015	GCST006193	Diastolic blood pressure x smoking status (current vs non-current) interaction (2df test)	3e-11			PMID:29455858	Sung YJ	604624	0.927685		FALSE
16q12.2	rs62033400	rs11642015	GCST009121	Body mass index	7e-217			PMID:31453325	Wang H	346393	0.928409		FALSE
16q12.2	rs62033400	rs11642015	GCST007986	Ease of getting up in the morning	6e-11	0.0114		PMID:30804565	Jansen PR	385949	0.928409		FALSE
16q12.2	rs62033400	rs11642015	NEALE2_21001_raw	Body mass index (bmi)	5.4652e-220	0.359699			UKB Neale v2	359983	0.928409		TRUE
16q12.2	rs62033400	rs11642015	SAIGE_278	Overweight, obesity and other hyperalimentation	3.86e-27		1.16766		UKB SAIGE	408961	0.928409		TRUE
16q12.2	rs62033400	rs11642015	NEALE2_23112_raw	Leg fat mass (right)	2.76074e-165	0.103418			UKB Neale v2	354807	0.928409		TRUE
16q12.2	rs62033400	rs11642015	GCST90013693	Type 2 diabetes	1e-35		1.13626	PMID:32514122	Ishigaki K	210865	0.967546		FALSE
16q12.2	rs62033400	rs11642015	GCST90018727	Body mass index	2e-85	0.0773912		PMID:34594039	Sakaue S	163835	0.967546		FALSE
16q12.2	rs62033400	rs11642015	GCST90020236	Alanine aminotransferase levels	8e-20	0.018		PMID:33980691	Martin S	429203	0.928409		FALSE
16q12.2	rs62033400	rs11642015	NEALE2_23111_raw	Leg fat percentage (right)	2.23677e-103	0.286252			UKB Neale v2	354811	0.928409		TRUE
16q12.2	rs62033400	rs11642015	NEALE2_23127_raw	Trunk fat percentage	1.37163e-86	0.343393			UKB Neale v2	354619	0.928409		TRUE
16q12.2	rs62033400	rs11642015	GCST006192	Systolic blood pressure x smoking status (ever vs never) interaction (2df test)	4e-20			PMID:29455858	Sung YJ	586704	0.925912		FALSE
16q12.2	rs62033400	rs11642015	GCST90018947	Body mass index	9e-290	0.074		PMID:34594039	Sakaue S	523818	0.944001		FALSE
16q12.2	rs62033400	rs11642015	NEALE2_1538_2	Yes, because of other reasons | major dietary changes in the last 5 years	2.01967e-10		1.03452		UKB Neale v2	360294	0.928409		TRUE
16q12.2	rs62033400	rs11642015	GCST008647	Urinary sodium excretion [EA]	7e-23	0.0124196		PMID:31409800	Pazoki R	463944	0.927824		FALSE
16q12.2	rs62033400	rs11642015	GCST90018728	Blood urea nitrogen levels	6e-16	0.0337251		PMID:34594039	Sakaue S	148767	0.967546		FALSE
16q12.2	rs62033400	rs11642015	NEALE2_23114_raw	Leg predicted mass (right)	3.69689e-166	0.0749691			UKB Neale v2	354798	0.928409		TRUE
16q12.2	rs62033400	rs11642015	NEALE2_23123_raw	Arm fat percentage (left)	1.16585e-138	0.454983			UKB Neale v2	354707	0.928409		TRUE
16q12.2	rs62033400	rs11642015	NEALE2_49_raw	Hip circumference	1.13461e-158	0.588789			UKB Neale v2	360521	0.928409		TRUE
16q12.2	rs62033400	rs11642015	NEALE2_21002_raw	Weight	1.14192e-191	0.998601			UKB Neale v2	360116	0.928409		TRUE
16q12.2	rs62033400	rs11642015	NEALE2_23099_raw	Body fat percentage	1.6023e-106	0.334086			UKB Neale v2	354628	0.928409		TRUE
16q12.2	rs62033400	rs11642015	NEALE2_23118_raw	Leg predicted mass (left)	2.63098e-178	0.0778666			UKB Neale v2	354766	0.928409		TRUE
16q12.2	rs62033400	rs11642015	NEALE2_48_raw	Waist circumference	1.60183e-168	0.78963			UKB Neale v2	360564	0.928409		TRUE
16q12.2	rs62033400	rs11642015	NEALE2_23119_raw	Arm fat percentage (right)	1.49561e-133	0.442473			UKB Neale v2	354760	0.928409		TRUE
16q12.2	rs62033400	rs11642015	GCST90020234	Sex hormone-binding globulin levels	3e-20	-0.018		PMID:33980691	Martin S	389354	0.928409		FALSE
16q12.2	rs62033400	rs11642015	NEALE2_23124_raw	Arm fat mass (left)	6.65409e-175	0.0467387			UKB Neale v2	354673	0.928409		TRUE
16q12.2	rs62033400	rs11642015	GCST006190	Diastolic blood pressure x smoking status (ever vs never) interaction (2df test)	2e-10			PMID:29455858	Sung YJ	586704	0.925912		FALSE
16q12.2	rs62033400	rs11642015	GCST90038594	Metabolic biomarkers (multivariate analysis)	2e-157			PMID:33980691	Martin S	389354	0.928409		FALSE
16q12.2	rs62033400	rs11642015	NEALE2_30290_raw	High light scatter reticulocyte percentage	1.9322e-11	0.00558313			UKB Neale v2	344729	0.928409	0.00781789	TRUE
16q12.2	rs62033400	rs11642015	NEALE2_23104_raw	Body mass index (bmi)	1.36257e-215	0.357396			UKB Neale v2	354831	0.928409		TRUE
16q12.2	rs62033400	rs11642015	GCST006192_3	Systolic blood pressure x smoking status (ever vs never) interaction (2df test) [EA]	1e-13			PMID:29455858	Sung YJ	586704	0.925912		FALSE
16q12.2	rs62033400	rs11642015	NEALE2_23117_raw	Leg fat-free mass (left)	7.38853e-179	0.0831741			UKB Neale v2	354771	0.928409		TRUE
16q12.2	rs62033400	rs11642015	GCST007078	Menarche (age at onset)	1e-57			PMID:30595370	Kichaev G	242000	0.928409		FALSE
16q12.2	rs62033400	rs11642015	NEALE2_23098_raw	Weight	3.61959e-188	0.993421			UKB Neale v2	354838	0.928409		TRUE
16q12.2	rs62033400	rs11642015	NEALE2_30280_raw	Immature reticulocyte fraction	1.61383e-16	0.00122579			UKB Neale v2	344728	0.928409	0.0188208	TRUE
16q12.2	rs62033400	rs11642015	GCST007703_2	Systolic blood pressure [East Asian]	2e-12	0.5779		PMID:30487518	Takeuchi F	289038	0.956633		FALSE
16q12.2	rs62033400	rs11642015	GCST009107	Body mass index variance	2e-73			PMID:31453325	Wang H	346393	0.928409		FALSE
16q12.2	rs62033400	rs11642015	GCST006195_3	Systolic blood pressure x smoking status (current vs non-current) interaction (2df test) [EA]	6e-14			PMID:29455858	Sung YJ	604624	0.927685		FALSE
16q12.2	rs62033400	rs11642015	GCST90018706	Type 2 diabetes	6e-27	0.121951		PMID:34594039	Sakaue S	177415	0.967546		FALSE
16q12.2	rs62033400	rs11642015	NEALE2_23128_raw	Trunk fat mass	2.79602e-142	0.315489			UKB Neale v2	354597	0.928409		TRUE
16q12.2	rs62033400	rs11642015	GCST007705	Pulse pressure [East Asian]	3e-10	0.3531		PMID:30487518	Takeuchi F	289038	0.962436		FALSE
16q12.2	rs62033400	rs11642015	NEALE2_2178	Overall health rating	9.66191e-09	0.00998966			UKB Neale v2	359681	0.928409	0.00940661	TRUE
16q12.2	rs62033400	rs11642015	GCST004904_5	Body mass index [Japanese]	2e-81	0.081		PMID:28892062	Akiyama M	495584	0.945618		FALSE
16q12.2	rs62033400	rs11642015	GCST006195	Systolic blood pressure x smoking status (current vs non-current) interaction (2df test)	1e-20			PMID:29455858	Sung YJ	604624	0.927685		FALSE
16q12.2	rs62033400	rs11642015	NEALE2_23100_raw	Whole body fat mass	6.54545e-165	0.60982			UKB Neale v2	354244	0.928409		TRUE
16q12.2	rs62033400	rs11642015	NEALE2_23120_raw	Arm fat mass (right)	2.74907e-176	0.0419905			UKB Neale v2	354736	0.928409		TRUE
16q12.2	rs62033400	rs11642015	GCST90020232	Body fat percentage	7e-165	0.041		PMID:33980691	Martin S	442278	0.928409		FALSE
16q12.2	rs62033400	rs11642015	NEALE2_23113_raw	Leg fat-free mass (right)	1.18548e-165	0.0798311			UKB Neale v2	354798	0.928409		TRUE
16q12.2	rs62033400	rs11642015	NEALE2_23116_raw	Leg fat mass (left)	4.01928e-164	0.100569			UKB Neale v2	354788	0.928409		TRUE
16q12.2	rs62033400	rs11642015	NEALE2_30530_raw	Sodium in urine	1.1e-14	0.790548			UKB Neale v2	350061	0.928409	0.00324927	TRUE
16q12.2	rs62033400	rs11642015	GCST006193_3	Diastolic blood pressure x smoking status (current vs non-current) interaction (2df test) [EA]	6e-09			PMID:29455858	Sung YJ	604624	0.927685		FALSE
16q12.2	rs62033400	rs11642015	NEALE2_23115_raw	Leg fat percentage (left)	1.49153e-103	0.272354			UKB Neale v2	354791	0.928409		TRUE
16q12.2	rs62033400	rs11642015	GCST006190_3	Diastolic blood pressure x smoking status (ever vs never) interaction (2df test) [EA]	4e-08			PMID:29455858	Sung YJ	586704	0.925912		FALSE
16q12.2	rs62033400	rs11642015	GCST90020233	High density lipoprotein cholesterol levels	4e-16	-0.014		PMID:33980691	Martin S	392965	0.928409		FALSE
16q12.2	rs62033400	rs11642015	NEALE2_1468_5	Other (e.g. cornflakes, frosties) | cereal type	5.85674e-09		0.962172		UKB Neale v2	299898	0.928409	0.00486379	TRUE
16q12.2	rs62033400	rs62048402	GCST90012076	circulating leptin levels	3.467e-10	0.0631		PMID:33067605	Folkersen L	30931	0.928409		TRUE
16q12.2	rs62033400	rs62048402	GCST90018765	Medication use (diuretics)	2e-09	0.0783551		PMID:34594039	Sakaue S	178726	0.967727		FALSE
16q12.2	rs62033400	rs62048402	FINNGEN_R6_E4_OBESITYNAS	Obesity, other/unspecified	1.3e-37		1.29078		FINNGEN_R6	255013	0.928409		TRUE
16q12.2	rs62033400	rs62048402	GCST004988	Breast cancer	3.5e-23		0.939507	PMID:29059683	Michailidou K	243019	0.931601		TRUE
16q12.2	rs62033400	rs62048402	GCST90018985	Medication use (diuretics)	3e-21	0.0647		PMID:34594039	Sakaue S	407812	0.949407		FALSE
16q12.2	rs62033400	rs1558902	GCST004497	Body mass index (joint analysis main effects and smoking interaction)	2e-115			PMID:28443625	Justice AE	364454	0.927198		FALSE
16q12.2	rs62033400	rs1558902	FINNGEN_R6_E4_NUTRIDEF	Other nutritional deficiencies	4.55e-45		1.22913		FINNGEN_R6	260405	0.928409		TRUE
16q12.2	rs62033400	rs1558902	GCST003435_3	Body fat percentage [European women]	1e-13			PMID:26833246	Lu Y	102427	0.928612		FALSE
16q12.2	rs62033400	rs1558902	GCST90000618	Serum 25-Hydroxyvitamin D levels	2.47501e-08	0.0115207		PMID:32242144	Revez JA	496946	0.928409	0.00917989	TRUE
16q12.2	rs62033400	rs1558902	GCST001953_5	Obesity [Overweight]	2e-81			PMID:23563607	Berndt SI	338135	0.928409		FALSE
16q12.2	rs62033400	rs1558902	GCST004497_6	Body mass index (joint analysis main effects and smoking interaction) [men]	2e-62			PMID:28443625	Justice AE	364454	0.927198		FALSE
16q12.2	rs62033400	rs1558902	GCST002538	Height adjusted BMI	9e-10			PMID:25044758	Stergiakouli E	7898	0.928409		FALSE
16q12.2	rs62033400	rs1558902	GCST004498_4	BMI in smokers [women]	4e-22			PMID:28443625	Justice AE	68376	0.927213		FALSE
16q12.2	rs62033400	rs1558902	GCST007074	Red cell distribution width	7e-25			PMID:30595370	Kichaev G	445000	0.928409		FALSE
16q12.2	rs62033400	rs1558902	GCST003435_5	Body fat percentage [men]	4e-15			PMID:26833246	Lu Y	102427	0.928612		FALSE
16q12.2	rs62033400	rs1558902	GCST004495_6	BMI (adjusted for smoking behaviour) [women]	5e-59			PMID:28443625	Justice AE	364454	0.927198		FALSE
16q12.2	rs62033400	rs1558902	GCST004498	BMI in smokers	8e-39			PMID:28443625	Justice AE	68376	0.927213		FALSE
16q12.2	rs62033400	rs1558902	GCST007518	Type 2 diabetes (adjusted for BMI)	2.125e-10		1.04718	PMID:29632382	Mahajan A	298957	0.928409		TRUE
16q12.2	rs62033400	rs1558902	GCST008160	Waist circumference	7e-27			PMID:28552196	Tachmazidou I	257402	0.928409		FALSE
16q12.2	rs62033400	rs1558902	GCST003435_6	Body fat percentage [women]	7e-14			PMID:26833246	Lu Y	102427	0.928612		FALSE
16q12.2	rs62033400	rs1558902	GCST003993	Menarche (age at onset)	1e-12			PMID:27182965	Pickrell JK	76831	0.928409		FALSE
16q12.2	rs62033400	rs1558902	GCST006368	Body mass index	2e-210			PMID:30108127	Hoffmann TJ	793208	0.931275		FALSE
16q12.2	rs62033400	rs1558902	GCST007614	C-reactive protein levels	5e-20			PMID:30388399	Ligthart S	204402	0.928409		FALSE
16q12.2	rs62033400	rs1558902	GCST010543	Alcohol consumption (drinks per week) (MTAG)	4e-12			PMID:32451486	Zhou H	972915	0.928409		FALSE
16q12.2	rs62033400	rs1558902	FINNGEN_R6_M13_ARTHROSIS	Arthrosis	6.2e-11		1.06152		FINNGEN_R6	218881	0.928409	0.0029911	TRUE
16q12.2	rs62033400	rs1558902	GCST008151	Waist circumference	7e-27			PMID:28552196	Tachmazidou I	257402	0.928409		FALSE
16q12.2	rs62033400	rs1558902	GCST003435_2	Body fat percentage [European men]	2e-13			PMID:26833246	Lu Y	102427	0.928612		FALSE
16q12.2	rs62033400	rs1558902	GCST004499	BMI in non-smokers	1e-79			PMID:28443625	Justice AE	294902	0.92719		FALSE
16q12.2	rs62033400	rs1558902	FINNGEN_R6_E4_DM2NASCOMP	Type 2 diabetes with other specified/multiple/unspecified complications	3.54e-36		1.14617		FINNGEN_R6	245263	0.928409	0.00626091	TRUE
16q12.2	rs62033400	rs1558902	GCST004497_7	Body mass index (joint analysis main effects and smoking interaction) [women]	2e-63			PMID:28443625	Justice AE	364454	0.927198		FALSE
16q12.2	rs62033400	rs1558902	GCST008152	Weight	2e-29			PMID:28552196	Tachmazidou I	236065	0.928409		FALSE
16q12.2	rs62033400	rs1558902	GCST002893	Body mass index (age interaction)	1e-26			PMID:25953783	Warrington NM	13295	0.928409		FALSE
16q12.2	rs62033400	rs1558902	GCST002461	Body mass index	7e-27			PMID:24861553	Wen W	134091	0.967727		FALSE
16q12.2	rs62033400	rs1558902	GCST003435	Body fat percentage	4e-27			PMID:26833246	Lu Y	102427	0.928612		FALSE
16q12.2	rs62033400	rs1558902	GCST004065_2	Waist circumference [EA, women]	1e-57			PMID:25673412	Shungin D	223599	0.927754		FALSE
16q12.2	rs62033400	rs1558902	GCST004499_5	BMI in non-smokers [men]	3e-45			PMID:28443625	Justice AE	294902	0.92719		FALSE
16q12.2	rs62033400	rs1558902	GCST007517	Type 2 diabetes	1.629e-50		1.12378	PMID:29632382	Mahajan A	298957	0.928409		TRUE
16q12.2	rs62033400	rs1558902	FINNGEN_R6_E4_OBESITY	Obesity	8.44e-50		1.24921		FINNGEN_R6	260333	0.928409		TRUE
16q12.2	rs62033400	rs1558902	GCST004904	Body mass index	2e-223			PMID:28892062	Akiyama M	495584	0.945725		FALSE
16q12.2	rs62033400	rs1558902	GCST005951	Body mass index	9e-199			PMID:26426971	Winkler TW	309889	0.928409		FALSE
16q12.2	rs62033400	rs1558902	NEALE2_3143_raw	Ankle spacing width	4.21305e-40	0.166187			UKB Neale v2	206589	0.928409		TRUE
16q12.2	rs62033400	rs1558902	FINNGEN_R6_PRIM_KNEEARTHROSIS	Primary gonarthrosis, bilateral	4.61e-11		1.11118		FINNGEN_R6	242802	0.928409		TRUE
16q12.2	rs62033400	rs1558902	GCST004065	Waist circumference [EA, men]	8e-59			PMID:25673412	Shungin D	223599	0.927754		FALSE
16q12.2	rs62033400	rs1558902	GCST007954	Glycated hemoglobin levels	3e-08			PMID:28898252	Wheeler E	88355	0.928409		FALSE
16q12.2	rs62033400	rs1558902	GCST000830	Body mass index	5e-120			PMID:20935630	Speliotes EK	249796	0.928409		FALSE
16q12.2	rs62033400	rs1558902	GCST003435_4	Body fat percentage [European]	1e-25			PMID:26833246	Lu Y	102427	0.928612		FALSE
16q12.2	rs62033400	rs1558902	GCST004495_5	BMI (adjusted for smoking behaviour) [men]	7e-65			PMID:28443625	Justice AE	364454	0.927198		FALSE
16q12.2	rs62033400	rs1558902	GCST90016671	Visceral adipose tissue volume	3e-08	0.0374127		PMID:34128465	Liu Y	32860	0.928409	0.0231891	TRUE
16q12.2	rs62033400	rs1558902	GCST002894	Body mass index [age 1-17]	1e-26			PMID:25953783	Warrington NM	13295	0.928409		FALSE
16q12.2	rs62033400	rs1558902	FINNGEN_R6_E4_OBESITY_HYPER	Obesity and other hyperalimentation	2.06e-49		1.24751		FINNGEN_R6	260405	0.928409		TRUE
16q12.2	rs62033400	rs1558902	GCST004065_3	Waist circumference [EA]	4e-101			PMID:25673412	Shungin D	223599	0.927754		FALSE
16q12.2	rs62033400	rs1558902	GCST90018819	Cholelithiasis	1e-09			PMID:34594039	Sakaue S	665111	0.942027		FALSE
16q12.2	rs62033400	rs1558902	GCST004498_3	BMI in smokers [men]	9e-21			PMID:28443625	Justice AE	68376	0.927213		FALSE
16q12.2	rs62033400	rs1558902	GCST002894_2	Body mass index [age 8]	2e-16			PMID:25953783	Warrington NM	13295	0.928409		FALSE
16q12.2	rs62033400	rs1558902	GCST004499_6	BMI in non-smokers [women]	4e-44			PMID:28443625	Justice AE	294902	0.92719		FALSE
16q12.2	rs62033400	rs1558902	GCST008162	Hip circumference	8e-20			PMID:28552196	Tachmazidou I	242987	0.928409		FALSE
16q12.2	rs62033400	rs1558902	GCST000427	Waist circumference	5e-19			PMID:19557197	Heard-Costa NL	31373	0.928409		FALSE
16q12.2	rs62033400	rs1558902	GCST002783	Body mass index	1.13e-156	0.0809		PMID:25673413	Locke AE	341698	0.916289		TRUE
16q12.2	rs62033400	rs1558902	GCST008158	Body mass index	4e-40			PMID:28552196	Tachmazidou I	265984	0.928409		FALSE
16q12.2	rs62033400	rs1558902	GCST000663	Obesity (early onset extreme)	5e-19			PMID:20421936	Scherag A	7810	0.928409		FALSE
16q12.2	rs62033400	rs1558902	GCST003680	C-reactive protein levels or HDL-cholesterol levels (pleiotropy)	5e-09			PMID:27286809	Ligthart S	164900	0.928409		FALSE
16q12.2	rs62033400	rs1558902	GCST004495	BMI (adjusted for smoking behaviour)	3e-110			PMID:28443625	Justice AE	364454	0.927198		FALSE
16q12.2	rs62033400	rs1558902	GCST008025	Body mass index	4e-29			PMID:31217584	Wojcik GL	49335	0.91822		FALSE
16q12.2	rs62033400	rs11075985	FINNGEN_R6_E4_DM2_STRICT	Type 2 diabetes, strict (exclude DM1)	1.96e-36		1.1347		FINNGEN_R6	252162	0.901133		TRUE
16q12.2	rs62033400	rs11075985	FINNGEN_R6_DM_OTHER_WIDE	Other diabetes, wide definition	1.05e-30		1.11595		FINNGEN_R6	249334	0.901133		TRUE
16q12.2	rs62033400	rs11075985	FINNGEN_R6_E4_DM2	Type 2 diabetes	3.48e-36		1.12734		FINNGEN_R6	256405	0.901133	0.00718284	TRUE
16q12.2	rs62033400	rs11075985	GCST010242	HDL cholesterol levels	2e-14	-0.0146221		PMID:32203549	Richardson TG	403943	0.901133		FALSE
16q12.2	rs62033400	rs11075985	GCST008997	Waist-hip ratio	7e-112	0.0386		PMID:30239722	Pulit SL	381152	0.901133		FALSE
16q12.2	rs62033400	rs11075985	FINNGEN_R6_E4_DIABETES	Diabetes mellitus	8.01e-32		1.11295		FINNGEN_R6	260405	0.901133	0.00583951	TRUE
16q12.2	rs62033400	rs11075985	GCST90018916	Sleep apnea syndrome	2e-15	0.1036		PMID:34594039	Sakaue S	655190	0.872808		FALSE
16q12.2	rs62033400	rs56094641	SAIGE_250	Diabetes mellitus	9.23e-20		1.10484		UKB SAIGE	408959	0.928604	0.0104408	TRUE
16q12.2	rs62033400	rs56094641	NEALE2_23108_raw	Impedance of leg (left)	2.3029e-159	-2.09233			UKB Neale v2	354811	0.928604		TRUE
16q12.2	rs62033400	rs56094641	GCST007022	Type 2 diabetes nephropathy including microalbuminuria	2e-09		1.18	PMID:30566433	Taira M	13035	0.980591		FALSE
16q12.2	rs62033400	rs56094641	GCST007923	Medication use (drugs used in diabetes)	2e-23	0.117937		PMID:31015401	Wu Y	305913	0.928604		FALSE
16q12.2	rs62033400	rs56094641	NEALE2_20107_9	Diabetes | illnesses of father	4.47219e-10		1.05496		UKB Neale v2	313294	0.928604	0.00821067	TRUE
16q12.2	rs62033400	rs56094641	NEALE2_23109_raw	Impedance of arm (right)	8.65821e-98	-1.92905			UKB Neale v2	354792	0.928604		TRUE
16q12.2	rs62033400	rs56094641	GCST90018926	Type 2 diabetes	2e-64	0.1166		PMID:34594039	Sakaue S	667504	0.949309		FALSE
16q12.2	rs62033400	rs56094641	NEALE2_23106_raw	Impedance of whole body	1.09508e-155	-4.2693			UKB Neale v2	354795	0.928604		TRUE
16q12.2	rs62033400	rs56094641	SAIGE_250_2	Type 2 diabetes	1.14e-20		1.11182		UKB SAIGE	407701	0.928604	0.00821782	TRUE
16q12.2	rs62033400	rs56094641	GCST90018986	Medication use (beta blocking agents)	2e-11	0.0477		PMID:34594039	Sakaue S	402750	0.959773		FALSE
16q12.2	rs62033400	rs56094641	GCST008744	Predicted visceral adipose tissue	4e-145	0.0646932		PMID:31501611	Karlsson T	325153	0.928604		FALSE
16q12.2	rs62033400	rs56094641	GCST009541	Heart failure	1.208e-08		1.04645	PMID:31919418	Shah S	977323	0.928604		TRUE
16q12.2	rs62033400	rs56094641	GCST009777	C-reactive protein levels	2e-26	0.0224507		PMID:31900758	Han X	418642	0.928604		FALSE
16q12.2	rs62033400	rs56094641	GCST90018981	Medication use (drugs used in diabetes)	1e-39	0.1117		PMID:34594039	Sakaue S	484639	0.955651		FALSE
16q12.2	rs62033400	rs56094641	GCST90018761	Medication use (drugs used in diabetes)	6e-18	0.105104		PMID:34594039	Sakaue S	178726	0.980591		FALSE
16q12.2	rs62033400	rs56094641	NEALE2_23107_raw	Impedance of leg (right)	1.61738e-148	-2.02148			UKB Neale v2	354817	0.928604		TRUE
16q12.2	rs62033400	rs56094641	FINNGEN_R6_KELA_DIAB_INSUL	Diabetes, insuline treatment (Kela reimbursement)	2.31e-28		1.11507		FINNGEN_R6	260405	0.928604	0.00536803	TRUE
16q12.2	rs62033400	rs56094641	GCST009382_2	Childhood obesity [EA]	6e-25	0.2024		PMID:31504550	Bradfield JP	28604	0.93529		FALSE
16q12.2	rs62033400	rs56094641	GCST009602	Metabolic syndrome	1e-28	0.0736765		PMID:31589552	Lind L	291107	0.928604		FALSE
16q12.2	rs62033400	rs56094641	FINNGEN_R6_E4_OBESITYXTRMALV	Extreme obesity with alveolar hypoventilation	3.66e-09		1.43289		FINNGEN_R6	249496	0.928604	0.0187604	TRUE
16q12.2	rs62033400	rs56094641	NEALE2_1339	Non-oily fish intake	5.537e-11	0.0122018			UKB Neale v2	359682	0.928604	0.0224818	TRUE
16q12.2	rs62033400	rs56094641	NEALE2_1498	Coffee intake	5.53514e-24	0.0188141			UKB Neale v2	334659	0.928604	0.0310353	TRUE
16q12.2	rs62033400	rs56094641	FINNGEN_R6_KELA_DIAB_INSUL_EXMORE	Diabetes, insuline treatment (Kela reimbursement) (more control exclusions)	1.93e-29		1.1195		FINNGEN_R6	249793	0.928604	0.00629816	TRUE
16q12.2	rs62033400	rs56094641	GCST010142	Fish- and plant-related diet	1e-19			PMID:32066663	Niarchou M	335576	0.928604		FALSE
16q12.2	rs62033400	rs56094641	GCST90013405	Liver enzyme levels (alanine transaminase)	1.5e-18	0.00350445		PMID:33972514	Pazoki R	752839	0.928604	0.0264235	TRUE
16q12.2	rs62033400	rs56094641	GCST90018987	Medication use (calcium channel blockers)	2e-16	0.0524		PMID:34594039	Sakaue S	383104	0.960947		FALSE
16q12.2	rs62033400	rs56094641	GCST007928	Medication use (diuretics)	7e-14	0.0599951		PMID:31015401	Wu Y	229086	0.928604		FALSE
16q12.2	rs62033400	rs56094641	NEALE2_1329	Oily fish intake	3.16732e-17	0.0184015			UKB Neale v2	359340	0.928604	0.0081213	TRUE
16q12.2	rs62033400	rs56094641	GCST010142_2	Fish- and plant-related diet [female]	6e-11			PMID:32066663	Niarchou M	335576	0.928604		FALSE
16q12.2	rs62033400	rs56094641	FINNGEN_R6_T2D_WIDE	Type 2 diabetes, wide definition	6.63e-27		1.13793		FINNGEN_R6	239388	0.928604	0.00704479	TRUE
16q12.2	rs62033400	rs56094641	GCST007021	Type 2 diabetes nephropathy	8e-10			PMID:30566433	Taira M	13035	0.980591		FALSE
16q12.2	rs62033400	rs56094641	NEALE2_23110_raw	Impedance of arm (left)	9.71469e-99	-1.9894			UKB Neale v2	354807	0.928604		TRUE
16q12.2	rs62033400	rs56094641	GCST90011898	Alanine aminotransferase levels	2e-09	5.96		PMID:33547301	Chen VL	524966	0.948633		FALSE
16q12.2	rs62033400	rs56094641	GCST90017133	Neck circumference	1e-09			PMID:33907307	Liu Y	16555	0.928475		FALSE
16q12.2	rs62033400	rs56094641	GCST007068	Mean corpuscular hemoglobin	2e-11			PMID:30595370	Kichaev G	443000	0.928604		FALSE
16q12.2	rs62033400	rs56094641	GCST010988	Adult body size	4e-243	0.0465215		PMID:32376654	Richardson TG	453169	0.928604		FALSE
16q12.2	rs62033400	rs55872725	GCST008527	Sugar-sweetened beverage consumption	2e-15	-0.0095		PMID:31046077	Zhong VW	125776	0.928409		FALSE
16q12.2	rs62033400	rs55872725	NEALE2_6150_4	High blood pressure | vascular/heart problems diagnosed by doctor	3.16573e-17		1.04548		UKB Neale v2	360420	0.928409	0.00724412	TRUE
16q12.2	rs62033400	rs55872725	NEALE2_6150_100	None of the above | vascular/heart problems diagnosed by doctor	5.071e-16		0.959718		UKB Neale v2	360420	0.928409	0.0029363	TRUE
16q12.2	rs62033400	rs55872725	GCST004208	Body mass index	6e-21	0.104373		PMID:28270201	Nagy R	19900	0.928409		FALSE
16q12.2	rs62033400	rs55872725	GCST90012113	Total testosterone levels	1.2e-11	-0.0215543		PMID:32042192	Ruth KS	194453	0.928409	0.00519908	TRUE
16q12.2	rs62033400	rs55872725	NEALE2_1418_3	Skimmed | milk type used	1.19953e-18		1.05346		UKB Neale v2	360806	0.928409		TRUE
16q12.2	rs62033400	rs55872725	GCST007930	Medication use (agents acting on the renin-angiotensin system)	8e-22	0.0588515		PMID:31015401	Wu Y	237530	0.928409		FALSE
16q12.2	rs62033400	rs55872725	GCST010134	Non-oily fish consumption	1e-11			PMID:32066663	Niarchou M	335576	0.928409		FALSE
16q12.2	rs62033400	rs55872725	GCST007293	Body fat distribution (arm fat ratio)	7e-103	0.05017		PMID:30664634	Rask-Andersen M	362498	0.928409		FALSE
16q12.2	rs62033400	rs55872725	GCST90018988	Medication use (agents acting on the renin-angiotensin system)	1e-29	0.0595		PMID:34594039	Sakaue S	416256	0.949046		FALSE
16q12.2	rs62033400	rs55872725	GCST006434_9	Systolic blood pressure x alcohol consumption interaction (2df test) [EA]	2e-13			PMID:29912962	Feitosa MF	574117	0.94111		FALSE
16q12.2	rs62033400	rs55872725	GCST007293_2	Body fat distribution (arm fat ratio) [females]	3e-83	0.06203		PMID:30664634	Rask-Andersen M	362498	0.928409		FALSE
16q12.2	rs62033400	rs55872725	GCST90018729	Weight	1e-63	0.056575		PMID:34594039	Sakaue S	165419	0.967727		FALSE
16q12.2	rs62033400	rs55872725	GCST004210	Body fat percentage	6e-16	0.642983		PMID:28270201	Nagy R	19480	0.928409		FALSE
16q12.2	rs62033400	rs55872725	GCST007294	Body fat distribution (trunk fat ratio)	1e-09	-0.01312		PMID:30664634	Rask-Andersen M	362498	0.928409		FALSE
16q12.2	rs62033400	rs55872725	GCST90000025	Appendicular lean mass	1.463e-30	0.0222		PMID:33097823	Pei YF	450243	0.928409		TRUE
16q12.2	rs62033400	rs55872725	GCST007293_3	Body fat distribution (arm fat ratio) [males]	5e-65	0.03568		PMID:30664634	Rask-Andersen M	362498	0.928409		FALSE
16q12.2	rs62033400	rs55872725	GCST90000617	Serum 25-Hydroxyvitamin D levels	2.49572e-08	0.0111631		PMID:32242144	Revez JA	417580	0.928409	0.00990856	TRUE
16q12.2	rs62033400	rs55872725	NEALE2_20002_1065	Hypertension | non-cancer illness code, self-reported	1.23112e-17		1.04655		UKB Neale v2	361141	0.928409	0.0101513	TRUE
16q12.2	rs62033400	rs1121980	GCST90007310	circulating leptin levels	7.70946e-17	0.0548629		PMID:32917775	Yaghootkar H	49909	0.893904		TRUE
16q12.2	rs62033400	rs1121980	FINNGEN_R6_M13_ARTHROSIS_KNEE_PRIM_KNEESURG	Gonarthrosis, primary, with knee surgery	6.96e-10		1.10235		FINNGEN_R6	246144	0.893904		TRUE
16q12.2	rs62033400	rs1121980	GCST000185	Body mass index	4e-08			PMID:18454148	Loos RJ	83216	0.893904		FALSE
16q12.2	rs62033400	rs1121980	FINNGEN_R6_G6_CARPTU	Carpal tunnel syndrome	1.34e-08		1.08173		FINNGEN_R6	245120	0.893904		TRUE
16q12.2	rs62033400	rs1121980	GCST90007316	circulating leptin levels	3.1785e-11	0.0775202		PMID:32917775	Yaghootkar H	49909	0.893904		TRUE
16q12.2	rs62033400	rs1121980	GCST90018958	Hemoglobin A1c levels	1e-28	0.0233		PMID:34594039	Sakaue S	415403	0.877163		FALSE
16q12.2	rs62033400	rs1121980	FINNGEN_R6_M13_ARTHROSIS_KNEE	Gonarthrosis	8.16e-12		1.07789		FINNGEN_R6	201213	0.893904		TRUE
16q12.2	rs62033400	rs1121980	GCST002223	HDL cholesterol	6.791e-09	-0.0196		PMID:24097068	Willer CJ	188577	0.893904		TRUE
16q12.2	rs62033400	rs1121980	GCST90012088	Male puberty timing (age at voice breaking MTAG)	3e-11	-0.0217064		PMID:32210231	Hollis B	205354	0.893904		FALSE
16q12.2	rs62033400	rs1121980	FINNGEN_R6_KNEE_ARTHROSIS	Gonarthrosis [arthrosis of knee](FG)	3.57e-11		1.07321		FINNGEN_R6	231596	0.893904		TRUE
16q12.2	rs62033400	rs1121980	NEALE2_4119_raw	Ankle spacing width (right)	3.81959e-16	0.13618			UKB Neale v2	114614	0.893904		TRUE
16q12.2	rs62033400	rs1121980	FINNGEN_R6_M13_ARTHROSIS_KNEE_PRIM_ICD10	Gonarthrosis,primary	3.62e-11		1.07449		FINNGEN_R6	260405	0.893904		TRUE
16q12.2	rs62033400	rs1121980	GCST004064_4	Waist-hip ratio [EA]	1e-38	0.0432		PMID:25673412	Shungin D	223599	0.876457		FALSE
16q12.2	rs62033400	rs1121980	GCST004064_3	Waist-hip ratio [EA, women]	1e-17	0.0384		PMID:25673412	Shungin D	223599	0.876457		FALSE
16q12.2	rs62033400	rs1121980	GCST004064_2	Waist-hip ratio [EA, men]	1e-23	0.0484		PMID:25673412	Shungin D	223599	0.876457		FALSE
16q12.2	rs62033400	rs1121980	GCST009576	Appendicular lean mass	1e-14	0.074529		PMID:31761296	Hernandez Cordero AI	85750	0.893904		FALSE
16q12.2	rs62033400	rs1121980	FINNGEN_R6_FG_HYPERTENSION	Hypertensive diseases (excluding secondary)	7.14e-18		1.08797		FINNGEN_R6	203871	0.893904	0.00298851	TRUE
16q12.2	rs62033400	rs1121980	GCST009003	Body mass index	1e-206	0.072		PMID:30239722	Pulit SL	434794	0.893904		FALSE
16q12.2	rs62033400	rs1121980	FINNGEN_R6_E4_OBESITYCAL	Obesity due to excess calories	2.35e-34		1.2401		FINNGEN_R6	256672	0.893904		TRUE
16q12.2	rs62033400	rs7187250	GCST009871	Body mass index	2e-306			PMID:31669095	Zhu Z	457822	0.996321		FALSE
16q12.2	rs62033400	rs7187250	GCST90018948	Blood urea nitrogen levels	1e-24	0.021		PMID:34594039	Sakaue S	492819	0.993911		FALSE
16q12.2	rs62033400	rs7187250	NEALE2_6153_2	Blood pressure medication | medication for cholesterol, blood pressure, diabetes, or take exogenous hormones	5.01696e-10		1.05373		UKB Neale v2	193148	0.996321	0.0153405	TRUE
16q12.2	rs62033400	rs7187250	NEALE2_30250_raw	Reticulocyte count	9.68793e-09	0.000551478			UKB Neale v2	344729	0.996321	0.0107832	TRUE
16q12.2	rs62033400	rs7187250	GCST007072	Cardiovascular disease	2e-27			PMID:30595370	Kichaev G	459000	0.996321		FALSE
16q12.2	rs62033400	rs7193144	GCST005047	Type 2 diabetes	1.3e-13		1.1	PMID:22885922	Morris AP	149821	0.992546		TRUE
16q12.2	rs62033400	rs7193144	GCST009001	Body mass index	3e-242	0.0728		PMID:30239722	Pulit SL	374756	0.992677		FALSE
16q12.2	rs62033400	rs7193144	NEALE2_4100_raw	Ankle spacing width (left)	1.61417e-17	0.143796			UKB Neale v2	114630	0.992677		TRUE
16q12.2	rs62033400	rs7193144	GCST90011822	Cancer (pleiotropy)	5e-11		0.918274	PMID:32887889	Rashkin SR	475312	0.992677		FALSE
16q12.2	rs62033400	rs7193144	GCST90016670	Kidney volume	1.6e-09	0.0391597		PMID:34128465	Liu Y	32860	0.992677	0.0193471	TRUE
16q12.2	rs62033400	rs7193144	GCST90018799	Breast cancer	3e-16	-0.0864		PMID:34594039	Sakaue S	337280	0.990134		FALSE
16q12.2	rs62033400	rs62033399	GCST90002372	Red cell distribution width	6e-13			PMID:32888493	Chen MH	563352	0.99024		FALSE
16q12.2	rs62033400	rs62033399	GCST90002369	Red cell distribution width	2e-15	0.015298		PMID:32888493	Chen MH	531774	0.992677	0.0296503	TRUE
16q12.2	rs62033400	rs62033400	GCST010556	Type 2 diabetes	6e-13	0.151		PMID:32541925	Vujkovic M	56092	1		FALSE
16q12.2	rs62033400	rs62033400	NEALE2_4101_raw	Heel broadband ultrasound attenuation (left)	6.03122e-09	0.467041			UKB Neale v2	114625	1	0.0621207	TRUE
16q12.2	rs62033400	rs62033400	GCST90018989	Medication use (HMG CoA reductase inhibitors)	2e-19	0.0463		PMID:34594039	Sakaue S	469111	1		FALSE
16q12.2	rs62033400	rs62033400	GCST90016666	Liver volume	2.9e-09	0.0426799		PMID:34128465	Liu Y	32860	1	0.0269874	TRUE
16q12.2	rs62033400	rs62033400	GCST90012107	Sex hormone-binding globulin levels	4e-15	-0.0113287		PMID:32042192	Ruth KS	189473	1	0.0976167	TRUE
16q12.2	rs62033400	rs62033400	GCST90012115	Age-related hearing impairment (MTAG)	9.50256e-09	0.0131836		PMID:32986727	Kalra G	330759	1	0.0723638	TRUE
16q12.2	rs62033400	rs62033400	GCST010245	LDL cholesterol levels	1e-11	-0.0144912		PMID:32203549	Richardson TG	440546	1		FALSE
16q12.2	rs62033400	rs62033400	GCST002227	Body mass index	2e-14	0.08		PMID:24064335	Pei YF	28632	1		FALSE
16q12.2	rs62033400	rs8063057	NEALE2_3148_raw	Heel bone mineral density (bmd)	7e-12	0.00287853			UKB Neale v2	206496	1	0.0325189	TRUE
16q12.2	rs62033400	rs8063057	NEALE2_78_raw	Heel bone mineral density (bmd) t-score, automated	1.7913e-11	0.0252965			UKB Neale v2	206589	1		TRUE
16q12.2	rs62033400	rs8063057	GCST006979	Heel bone mineral density	1.2e-20	0.0197788		PMID:30598549	Morris JA	426824	1	0.00589999	TRUE
16q12.2	rs62033400	rs8063057	NEALE2_3147_raw	Heel quantitative ultrasound index (qui), direct entry	1.7884e-11	0.448096			UKB Neale v2	206589	1		TRUE
16q12.2	rs62033400	rs17817449	GCST001937	Breast cancer	6e-14		0.925926	PMID:23535729	Michailidou K	109797	0.996321		FALSE
16q12.2	rs62033400	rs17817449	GCST003845	Breast cancer	5e-08			PMID:27117709	Couch FJ	84344	0.996321		FALSE
16q12.2	rs62033400	rs17817449	GCST90090980	Breast cancer	5e-24		0.943396	PMID:32139696	Shu X	311399	0.99591		FALSE
16q12.2	rs62033400	rs17817449	GCST007236	Breast cancer	7e-13		0.93	PMID:25751625	Michailidou K	89677	0.996321		FALSE
16q12.2	rs62033400	rs17817449	GCST90002409	Childhood body mass index	1.69e-17	0.0683		PMID:33045005	Vogelezang S	39620	0.996321		TRUE
16q12.2	rs62033400	rs17817449	GCST90019498	Aspartate aminotransferase to alanine aminotransferase ratio	1e-12	-0.0173		PMID:33462484	Sinnott-Armstrong N	354455	0.996505		FALSE
16q12.2	rs62033400	rs17817449	GCST90019524	Urate levels	4e-17	0.0205		PMID:33462484	Sinnott-Armstrong N	355426	0.996505		FALSE
16q12.2	rs62033400	rs17817449	GCST90025954	Direct low density lipoprotein cholesterol levels	9.9e-12	-0.0152779		PMID:34226706	Barton AR	437068	0.996321		TRUE
16q12.2	rs62033400	rs17817449	GCST90019492	Alanine aminotransferase levels	1e-17	0.0208		PMID:33462484	Sinnott-Armstrong N	355729	0.996503		FALSE
16q12.2	rs62033400	rs17817449	GCST90025952	Apolipoprotein B levels	2.3e-12	-0.0156331		PMID:34226706	Barton AR	435744	0.996321		TRUE
16q12.2	rs62033400	rs17817449	GCST90019525	Urea levels	1e-13	0.0181		PMID:33462484	Sinnott-Armstrong N	355637	0.996505		FALSE
16q12.2	rs62033400	rs17817449	GCST90019519	Urinary sodium excretion	4e-14	0.0187		PMID:33462484	Sinnott-Armstrong N	345171	0.996497		FALSE
16q12.2	rs62033400	rs17817449	GCST001057_4	Obesity [obesity]	2e-12			PMID:21552555	Wang K	2256	0.996321		FALSE
16q12.2	rs62033400	rs17817449	GCST005076	Breast cancer (estrogen-receptor negative)	2e-10		0.93	PMID:29058716	Milne RL	122062	0.996321		FALSE
16q12.2	rs62033400	rs17817449	GCST90019509	Glycated hemoglobin levels	3e-18	0.0217		PMID:33462484	Sinnott-Armstrong N	338919	0.996559		FALSE
16q12.2	rs62033400	rs17817449	GCST004950	Breast cancer	2e-14		0.93	PMID:25751625	Michailidou K	123541	0.996321		FALSE
16q12.2	rs62033400	rs17817449	GCST90019518	Sex hormone-binding globulin levels	2e-11	-0.0171		PMID:33462484	Sinnott-Armstrong N	322484	0.996499		FALSE
16q12.2	rs62033400	rs17817449	GCST90019499	C-reactive protein levels	7e-18	0.021		PMID:33462484	Sinnott-Armstrong N	355127	0.996503		FALSE
16q12.2	rs62033400	rs17817449	GCST90019510	High density lipoprotein cholesterol levels	2e-09	-0.0152		PMID:33462484	Sinnott-Armstrong N	325634	0.996497		FALSE
16q12.2	rs62033400	rs17817449	GCST010497	Relative carbohydrate intake	3e-10			PMID:32393786	Meddens SFW	268432	0.996321		FALSE
16q12.2	rs62033400	rs17817449	GCST90019504	Cystatin C levels	7e-20	0.0222		PMID:33462484	Sinnott-Armstrong N	355752	0.996505		FALSE
16q12.2	rs62033400	rs8043757	GCST001953_4	Obesity [Obesity class I]	5e-110			PMID:23563607	Berndt SI	338135	0.992646		FALSE
16q12.2	rs62033400	rs8043757	GCST003367	circulating leptin levels	1e-09			PMID:26833098	Kilpelainen TO	52213	0.992646		TRUE
16q12.2	rs62033400	rs9972653	NEALE2_4123_raw	Heel quantitative ultrasound index (qui), direct entry (right)	1.09906e-08	0.510704			UKB Neale v2	114614	0.985287	0.0157606	TRUE
16q12.2	rs62033400	rs9972653	GCST007070	White blood cell count	4e-15			PMID:30595370	Kichaev G	444000	0.985287		FALSE
16q12.2	rs62033400	rs9972653	NEALE2_4120_raw	Heel broadband ultrasound attenuation (right)	1.88767e-10	0.49998			UKB Neale v2	114609	0.985287	0.0153413	TRUE
16q12.2	rs62033400	rs9972653	GCST90002404	Red cell distribution width	9e-10	0.0133526		PMID:32888494	Vuckovic D	408112	0.985287	0.0170495	TRUE
16q12.2	rs62033400	rs9972653	GCST011521	Urate levels	4e-15	0.00448223		PMID:33587031	Sinnott-Armstrong N	318526	0.985287		FALSE
16q12.2	rs62033400	rs9972653	GCST008523	Pure non-grapefruit juice consumption	1e-09	-0.0079		PMID:31046077	Zhong VW	125776	0.985287		FALSE
16q12.2	rs62033400	rs9972653	GCST90018968	Neutrophil count	2e-10	0.0143		PMID:34594039	Sakaue S	432666	0.98741		FALSE
16q12.2	rs62033400	rs9972653	GCST010141	Beef consumption	7e-09			PMID:32066663	Niarchou M	335576	0.985287		FALSE
16q12.2	rs62033400	rs9972653	GCST010496	Relative sugar intake	1e-11			PMID:32393786	Meddens SFW	234707	0.985287		FALSE
16q12.2	rs62033400	rs9972653	FINNGEN_R6_FG_CVD	Cardiovascular diseases (excluding rheumatic etc)	6e-15		1.05926		FINNGEN_R6	260405	0.985287	0.0106763	TRUE
16q12.2	rs62033400	rs9972653	NEALE2_4125_raw	Heel bone mineral density (bmd) t-score, automated (right)	1.09899e-08	0.028832			UKB Neale v2	114614	0.985287	0.0157606	TRUE
16q12.2	rs62033400	rs9972653	GCST011122	Walking pace	9e-16	-0.0103266		PMID:33128006	Timmins IR	450967	0.985287		FALSE
16q12.2	rs62033400	rs9972653	GCST006288	Heel bone mineral density	7.3e-10	0.020378		PMID:28869591	Kemp JP	142487	0.985287	0.00200608	TRUE
16q12.2	rs62033400	rs9972653	GCST90018945	Serum albumin levels	2e-09	-0.0133		PMID:34594039	Sakaue S	435807	0.988255		FALSE
16q12.2	rs62033400	rs9972653	FINNGEN_R6_FG_OTHHEART	Other heart diseases	4.46e-09		1.05123		FINNGEN_R6	208601	0.985287	0.0103772	TRUE
16q12.2	rs62033400	rs9972653	GCST008153	Lean body mass	5e-09	0.0697		PMID:28552196	Tachmazidou I	25876	0.985287		FALSE
16q12.2	rs62033400	rs9972653	NEALE2_4124_raw	Heel bone mineral density (bmd) (right)	5.46611e-09	0.00327977			UKB Neale v2	114552	0.985287	0.0166628	TRUE
16q12.2	rs62033400	rs9972653	GCST008157	Body fat mass	2e-14	0.0909		PMID:28552196	Tachmazidou I	25871	0.985287		FALSE
16q12.2	rs62033400	rs8050136	GCST004894	Type 2 diabetes	3e-39	0.106		PMID:28869590	Zhao W	265678	0.997845		FALSE
16q12.2	rs62033400	rs8050136	GCST000296	Body mass index	1e-47	8.04		PMID:19079260	Thorleifsson G	117409	0.990879		FALSE
16q12.2	rs62033400	rs8050136	GCST000299	Weight	5e-36	7.05		PMID:19079260	Thorleifsson G	117409	0.990879		FALSE
16q12.2	rs62033400	rs8050136	GCST000024_2	Type 2 diabetes [DGI+FUSION+WTCCC]	1e-12		1.17	PMID:17463248	Scott LJ	4808	0.992646		FALSE
16q12.2	rs62033400	rs8050136	GCST000850	Body mass in chronic obstructive pulmonary disease [BMI]	4e-08			PMID:21037115	Wan ES	3452	0.992646		FALSE
16q12.2	rs62033400	rs8050136	GCST90085924	Body fat percentage or coronary artery disease (MTAG)	4e-19			PMID:33910581	Zhuang Z	296529	0.990529		FALSE
16q12.2	rs62033400	rs8050136	GCST002541	Menarche (age at onset)	2e-17	-0.04		PMID:25231870	Perry JR	182413	0.992646		FALSE
16q12.2	rs62033400	rs8050136	GCST004557_5	Body mass index [men]	2e-58	0.0844		PMID:28448500	Graff M	204463	0.992634		FALSE
16q12.2	rs62033400	rs8050136	GCST009673	Obesity (extreme)	8e-10		1.51	PMID:31852448	Chiang KM	11962	0.967727		FALSE
16q12.2	rs62033400	rs8050136	GCST004560_5	Body mass index in physically inactive individuals [men]	2e-18	0.0931		PMID:28448500	Graff M	50696	0.996144		FALSE
16q12.2	rs62033400	rs8050136	GCST001128	Adiposity	3e-26	0.06		PMID:21706003	Kilpelainen TO	76202	0.996952		FALSE
16q12.2	rs62033400	rs8050136	GCST004894_2	Type 2 diabetes [EA]	3e-26	0.107		PMID:28869590	Zhao W	265678	0.997845		FALSE
16q12.2	rs62033400	rs8050136	GCST004557_2	Body mass index [EA, men]	1e-52	0.0857		PMID:28448500	Graff M	204463	0.992634		FALSE
16q12.2	rs62033400	rs8050136	GCST000025	Type 2 diabetes	7e-14		1.23	PMID:17463249	Zeggini E	13965	0.992646		FALSE
16q12.2	rs62033400	rs8050136	GCST008971	Urate levels	2e-10	0.02464		PMID:31578528	Tin A	288649	0.992646		FALSE
16q12.2	rs62033400	rs8050136	GCST004559_5	Body mass index in physically active individuals [men]	4e-39	0.0792		PMID:28448500	Graff M	155056	0.990869		FALSE
16q12.2	rs62033400	rs8050136	GCST008062	Blood urea nitrogen levels	3e-23	0.0073		PMID:31152163	Wuttke M	416178	0.992646		FALSE
16q12.2	rs62033400	rs8050136	GCST004558_5	Body mass index (joint analysis main effects and physical activity interaction) [men]	4e-54			PMID:28448500	Graff M	204463	0.992634		FALSE
16q12.2	rs62033400	rs8050136	GCST000277_2	Type 2 diabetes [obese]	2e-17			PMID:19056611	Timpson NJ	13965	0.992646		FALSE
16q12.2	rs62033400	rs3751812	GCST004558_2	Body mass index (joint analysis main effects and physical activity interaction) [EA, men]	3e-32			PMID:28448500	Graff M	204463	0.984155		FALSE
16q12.2	rs62033400	rs3751812	GCST004560_2	Body mass index in physically inactive individuals [EA, men]	1e-15	0.0986		PMID:28448500	Graff M	50696	0.984731		FALSE
16q12.2	rs62033400	rs3751812	GCST004560_6	Body mass index in physically inactive individuals [women]	7e-28	0.1088		PMID:28448500	Graff M	50696	0.984731		FALSE
16q12.2	rs62033400	rs3751812	GCST004559_2	Body mass index in physically active individuals [EA, men]	2e-19	0.0783		PMID:28448500	Graff M	155056	0.983939		FALSE
16q12.2	rs62033400	rs3751812	GCST004558	Body mass index (joint analysis main effects and physical activity interaction)	3e-109			PMID:28448500	Graff M	204463	0.984155		FALSE
16q12.2	rs62033400	rs3751812	GCST004560	Body mass index in physically inactive individuals	5e-41	0.1039		PMID:28448500	Graff M	50696	0.984731		FALSE
16q12.2	rs62033400	rs3751812	GCST004558_4	Body mass index (joint analysis main effects and physical activity interaction) [EA]	2e-108			PMID:28448500	Graff M	204463	0.984155		FALSE
16q12.2	rs62033400	rs3751812	GCST004560_4	Body mass index in physically inactive individuals [EA]	5e-42	0.1086		PMID:28448500	Graff M	50696	0.984731		FALSE
16q12.2	rs62033400	rs3751812	GCST004557	Body mass index	6e-108	0.0803		PMID:28448500	Graff M	204463	0.984155		FALSE
16q12.2	rs62033400	rs3751812	GCST006611	HDL cholesterol	2e-18	-0.0253		PMID:30275531	Klarin D	617303	0.980958		FALSE
16q12.2	rs62033400	rs9936385	GCST011119	Urate levels	1e-21	0.018		PMID:33356394	Gill D	454183	0.992677		FALSE
16q12.2	rs62033400	rs9936385	GCST005950	Body mass index x sex x age interaction (4df test)	2e-187			PMID:26426971	Winkler TW	309889	0.992677		FALSE
16q12.2	rs62033400	rs9936385	GCST002352	Type 2 diabetes	1e-12		1.13	PMID:24509480	Mahajan A	187590	0.996623		FALSE
16q12.2	rs62033400	rs9936385	GCST006801	Type 2 diabetes [additive model]	1e-09		1.152	PMID:26961502	Wood AR	117775	0.992677		FALSE
16q12.2	rs62033400	rs9936385	GCST005952	Body mass index (age>50)	1e-97	0.073		PMID:26426971	Winkler TW	197610	0.992677		FALSE
16q12.2	rs62033400	rs9936385	GCST005036	Lean body mass	7e-13			PMID:28724990	Zillikens MC	101767	0.995814		FALSE
16q12.2	rs62033400	rs9936385	GCST005951	Body mass index	4e-188			PMID:26426971	Winkler TW	309889	0.992677		FALSE
16q12.2	rs62033400	rs9936385	GCST005953	Body mass index (age <50)	5e-95	0.093		PMID:26426971	Winkler TW	112279	0.992677		FALSE
16q12.2	rs62033400	rs11075990	GCST001955	Body mass index	2e-51		1.35	PMID:23563607	Berndt SI	25859	0.992677		FALSE
16q12.2	rs62033400	rs11075992	GCST008259_4	Alcohol use disorder [EA]	2e-10		0.9462	PMID:30940813	Kranzler HR	274391	0.96828		FALSE
16q12.2	rs62033400	rs9926289	GCST010545	Alcohol use disorder	7e-13	-7.174		PMID:32451486	Zhou H	313959	0.992677		FALSE
16q12.2	rs62033400	rs9939609	GCST004046	Age-related disease endophenotypes	2e-17			PMID:27790247	He L	29414	0.992677		FALSE
16q12.2	rs62033400	rs9939609	GCST90025982	Heel bone mineral density T score	3.9e-14	0.0138886		PMID:34226706	Barton AR	445855	0.992677		TRUE
16q12.2	rs62033400	rs9939609	GCST000880	Menarche (age at onset)	3e-08			PMID:21102462	Elks CE	102533	0.992677		FALSE
16q12.2	rs62033400	rs9939609	GCST004045	Age-related diseases, mortality and associated endophenotypes	1e-14			PMID:27790247	He L	29414	0.992677		FALSE
16q12.2	rs62033400	rs9939609	GCST001550_2	Type 2 diabetes [Obese]	1e-20			PMID:22693455	Perry JR	91187	0.992677		FALSE
16q12.2	rs62033400	rs9939609	GCST000298	Body mass index	4e-51			PMID:19079261	Willer CJ	91469	0.992677		FALSE
16q12.2	rs62033400	rs9939609	GCST000022	Body mass index	3e-35			PMID:17434869	Frayling TM	40253	0.992677		FALSE
16q12.2	rs62033400	rs9937709	GCST010546	Problematic alcohol use	4e-11	-6.602		PMID:32451486	Zhou H	435563	0.953294		FALSE
16q12.2	rs62033400	rs9937709	GCST008258_5	Alcohol use disorder (consumption score) [EA]	4e-16	-0.04399		PMID:30940813	Kranzler HR	272842	0.87473		FALSE
16q12.2	rs62033400	rs9927317	GCST90018977	Serum uric acid levels	2e-17			PMID:34594039	Sakaue S	473241	0.988988		FALSE
16q12.2	rs62033400	rs17817712	GCST90090978	Body mass index and bone mineral density (pleiotropy)	1e-121	0.142		PMID:31903547	Pei YF	232311	0.992677		FALSE
16q12.2	rs62033400	rs17817712	GCST011991	Psoriasis or type 2 diabetes (trans-disease meta-analysis)	2e-09		1.06	PMID:33385400	Patrick MT	925490	0.992677		FALSE
16q12.2	rs62033400	rs17817712	GCST90090977	Body mass index	2e-177	0.142		PMID:31903547	Pei YF	232311	0.992677		FALSE
16q12.2	rs62033400	rs7206629	FINNGEN_R6_T2D	Type 2 diabetes, definitions combined	1.81e-36		1.13543		FINNGEN_R6	251339	0.949654		TRUE
16q12.2	rs62033400	rs7206629	FINNGEN_R6_DIABETES_FG	Diabetes, varying definitions	9.35e-32		1.11256		FINNGEN_R6	260405	0.949654	0.00737393	TRUE
16q12.2	rs62033400	rs7202116	GCST001676	Body mass index [discovery + validation]	2e-10	0.036		PMID:22982992	Yang J	192479	0.989064		FALSE
16q12.2	rs62033400	rs113935429	GCST008075	HDL cholesterol levels x alcohol consumption (regular vs non-regular drinkers) interaction (2df)	5e-08			PMID:30698716	de Vries PS	228832	0.854081		FALSE
16q12.2	rs62033400	rs113935429	NEALE2_1170	Getting up in morning	5.4268e-11	0.0122868			UKB Neale v2	360231	0.885314	0.0052916	TRUE
16q12.2	rs62033400	rs113935429	GCST90018925	Type 1 diabetes	1e-08	0.1044		PMID:34594039	Sakaue S	590946	0.913265		FALSE
16q12.2	rs62033400	rs113935429	GCST008075_4	HDL cholesterol levels x alcohol consumption (regular vs non-regular drinkers) interaction (2df) [EA]	8e-10			PMID:30698716	de Vries PS	228832	0.854081		FALSE
16q12.2	rs62033400	rs113935429	GCST008084_4	HDL cholesterol levels x alcohol consumption (drinkers vs non-drinkers) interaction (2df) [EA]	5e-09			PMID:30698716	de Vries PS	394584	0.83886		FALSE
16q12.2	rs62033400	rs113935429	GCST008084	HDL cholesterol levels x alcohol consumption (drinkers vs non-drinkers) interaction (2df)	3e-08			PMID:30698716	de Vries PS	394584	0.83886		FALSE
16q12.2	rs62033400	rs113935429	NEALE2_1468_3	Oat cereal (e.g. ready brek, porridge) | cereal type	4.596e-12		1.04397		UKB Neale v2	299898	0.885314	0.00384515	TRUE
16q12.2	rs62033400	rs113935429	GCST90012103	Bioavailable testosterone levels	1.1e-08	-0.0177954		PMID:32042192	Ruth KS	178782	0.885314	0.00996376	TRUE
16q12.2	rs62033400	rs62033403	GCST008154	Trunk fat mass	2e-13	0.0923		PMID:28552196	Tachmazidou I	27043	0.981936		FALSE
16q12.2	rs62033400	rs568974867	NEALE2_6177_2	Blood pressure medication | medication for cholesterol, blood pressure or diabetes	3.72103e-09		1.04772		UKB Neale v2	165340	0.985346	0.0146828	TRUE
16q12.2	rs62033400	rs568974867	NEALE2_137	Number of treatments/medications taken	5.21034e-09	0.01089			UKB Neale v2	361141	0.985346	0.00938792	TRUE
16q12.2	rs62033400	rs568974867	NEALE2_20003_1141194794	Bendroflumethiazide | treatment/medication code	3.2354e-08		1.05905		UKB Neale v2	361141	0.985346	0.0200837	TRUE
16q12.2	rs62033400	rs568974867	NEALE2_6177_100	None of the above | medication for cholesterol, blood pressure or diabetes	8.74e-12		0.952608		UKB Neale v2	165340	0.985346	0.0103533	TRUE
16q12.2	rs62033400	rs7185735	GCST001953_3	Obesity [Obesity class II]	1e-79		1.33	PMID:23563607	Berndt SI	338135	0.989064		FALSE
16q12.2	rs62033400	rs7185735	GCST003965	Subcutaneous adipose tissue	1e-09	6.05		PMID:27918534	Chu AY	18247	0.966847		FALSE
16q12.2	rs62033400	rs7185735	GCST006168_10	Pulse pressure x alcohol consumption interaction (2df test) [EA]	2e-10			PMID:29912962	Feitosa MF	574155	0.979837		FALSE
16q12.2	rs62033400	rs79994966	GCST008155	Waist-hip ratio	1e-10	0.0522		PMID:28552196	Tachmazidou I	243212	0.989064		FALSE
16q12.2	rs62033400	rs62033406	GCST90011804	Breast cancer	3e-14		0.917347	PMID:32887889	Rashkin SR	428231	0.900108		FALSE
16q12.2	rs62033400	rs62033406	GCST007929	Medication use (calcium channel blockers)	1e-11	0.0552902		PMID:31015401	Wu Y	204378	0.900108		FALSE
16q12.2	rs62033400	rs62033406	NEALE2_3144_raw	Heel broadband ultrasound attenuation, direct entry	6.92e-13	0.416238			UKB Neale v2	206576	0.900108	0.0277663	TRUE
16q12.2	rs62033400	rs62033406	GCST009126	Body fat percentage	1e-91			PMID:31453325	Wang H	341632	0.900108		FALSE
16q12.2	rs62033400	rs62033406	GCST009105	Body fat percentage variance	2e-11			PMID:31453325	Wang H	341632	0.900108		FALSE
16q12.2	rs62033400	rs62033406	SAIGE_174	Breast cancer	2.24e-08		0.927836		UKB SAIGE	401447	0.900108	0.0230005	TRUE
16q12.2	rs62033400	rs9941349	FINNGEN_R6_RX_ANTIHYP	Antihypertensive medication - note that there are other indications	5.51e-10		1.05004		FINNGEN_R6	260405	0.949654	0.0139519	TRUE
16q12.2	rs62033400	rs9941349	GCST001475	Obesity	1.16e-13		1.21872	PMID:22484627	Bradfield JP	18736	0.949654		TRUE
16q12.2	rs62033400	rs9941349	GCST004560_3	Body mass index in physically inactive individuals [EA, women]	2e-29	0.1169		PMID:28448500	Graff M	50696	0.928937		FALSE
16q12.2	rs62033400	rs9941349	GCST000426	Obesity (extreme)	6e-12		1.48	PMID:19553259	Cotsapas C	3972	0.949654		FALSE
16q12.2	rs62033400	rs56137030	GCST010920	Body fat mass	5e-08			PMID:32963334	Wei XT	12981	0.98675		FALSE
16q12.2	rs62033400	rs56137030	GCST011776	Body mass index	3e-08	0.382		PMID:33209044	Ahn Y	9953	0.961145		FALSE
16q12.2	rs62033400	rs28567725	GCST006613	Triglycerides	2e-14	0.0211		PMID:30275531	Klarin D	617303	0.915778		FALSE
16q12.2	rs62033400	rs28567725	FINNGEN_R6_I9_HEARTFAIL_AND_ANTIHYPERT	Heart failure and antihypertensive medication	2.61e-08		1.07648		FINNGEN_R6	154248	0.949654	0.00772079	TRUE
16q12.2	rs62033400	rs28567725	FINNGEN_R6_I9_HYPTENS	Hypertension	1e-15		1.07079		FINNGEN_R6	260360	0.949654	0.00353216	TRUE
16q12.2	rs62033400	rs28567725	FINNGEN_R6_I9_HYPTENSESS	Hypertension, essential	1.59e-13		1.06978		FINNGEN_R6	246296	0.949654	0.00535656	TRUE
16q12.2	rs62033400	rs28567725	FINNGEN_R6_I9_HYPERTENSION	Hypertensive diseases	1e-15		1.07061		FINNGEN_R6	260405	0.949654	0.00377634	TRUE
16q12.2	rs62033400	rs9931494	FINNGEN_R6_E4_ENDONUTRMET	Endocrine, nutritional and metabolic diseases	6.73e-21		1.0672		FINNGEN_R6	260405	0.945824		TRUE
16q12.2	rs62033400	rs9931494	NEALE2_30070_raw	Red blood cell (erythrocyte) distribution width	1.7e-13	0.0169136			UKB Neale v2	350473	0.945824		TRUE
16q12.2	rs62033400	rs9931494	NEALE2_2375	Relative age of first facial hair	1.22682e-09	-0.0094904			UKB Neale v2	161470	0.945824	0.00333317	TRUE
16q12.2	rs62033400	rs9931494	NEALE2_4105_raw	Heel bone mineral density (bmd) (left)	3.39842e-08	0.0031278			UKB Neale v2	114561	0.945824	0.0192726	TRUE
16q12.2	rs62033400	rs10468280	GCST90013473	Biological sex	4e-36	-0.0232299		PMID:33888908	Pirastu N	2462132	0.98541		FALSE
16q12.2	rs62033400	rs62033408	GCST008258	Alcohol use disorder (consumption score)	1e-19	-9.08		PMID:30940813	Kranzler HR	272842	0.979354		FALSE
16q12.2	rs62033400	rs17817964	GCST004519_5	Body mass index (adult) [AA]	3e-11	0.069		PMID:28430825	Ng MCY	380049	0.985408		FALSE
16q12.2	rs62033400	rs17817964	GCST001967_2	Body mass index [AA and Sub-Saharan]	1e-10	0.073		PMID:23583978	Monda KL	195118	0.98538		FALSE
16q12.2	rs62033400	rs17817964	GCST010040	Lean mass index	6e-12			PMID:32193455	Ran S	46503	0.98541		FALSE
16q12.2	rs62033400	rs17817964	GCST004519_4	Body mass index (adult) [AA,Women]	3e-08	0.071		PMID:28430825	Ng MCY	380049	0.985408		FALSE
16q12.2	rs62033400	rs17817964	GCST004519	Body mass index (adult)	1e-146	0.069		PMID:28430825	Ng MCY	380049	0.985408		FALSE
16q12.2	rs62033400	rs201399553	GCST011125	Caffeine consumption from coffee	3e-21	0.02253		PMID:33287642	Said MA	373522	0.839094		FALSE
16q12.2	rs62033400	rs62033413	NEALE2_20536_1	Gained weight | weight change during worst episode of depression	1.30236e-09		1.10135		UKB Neale v2	56571	0.917753	0.0147082	TRUE
16q12.2	rs62033400	rs9930501	FINNGEN_R6_FG_DISVEINLYMPH	Diseases of veins, lymphatic vessels and lymph nodes, not elsewhere classified (FINNGEN)	2.91e-10		1.07547		FINNGEN_R6	165842	0.901406	0.0111612	TRUE
16q12.2	rs62033400	rs9930506	GCST000060_3	Obesity-related traits [hip]	3e-08	0.16		PMID:17658951	Scuteri A	8004	0.858658		FALSE
16q12.2	rs62033400	rs9930506	FINNGEN_R6_I9_CVD	Cardiovascular diseases	4.3e-11		1.04878		FINNGEN_R6	260405	0.901406	0.00916147	TRUE
16q12.2	rs62033400	rs9932754	FINNGEN_R6_I9_AF_REIMB	Atrial fibrillation and flutter with reimbursement	1.03e-08		1.09996		FINNGEN_R6	151077	0.901406	0.0150659	TRUE
16q12.2	rs62033400	rs9922708	FINNGEN_R6_CARDIAC_ARRHYTM	Cardiac arrhytmias	1.05e-08		1.05805		FINNGEN_R6	203162	0.90427	0.0129766	TRUE
16q12.2	rs62033400	rs9922708	FINNGEN_R6_I9_AF	Atrial fibrillation and flutter	5.56e-09		1.08186		FINNGEN_R6	164491	0.90427	0.0120113	TRUE
16q12.2	rs62033400	rs9922708	GCST009299	BMI at 7 years old	3e-12	0.117		PMID:31575865	Helgeland O	7267	0.90427		FALSE
16q12.2	rs62033400	rs72805611	FINNGEN_R6_I9_DISVEINLYMPH	Diseases of veins, lymphatic vessels and lymph nodes, not elsewhere classified	1.24e-08		1.05731		FINNGEN_R6	260405	0.917753	0.00532807	TRUE
16q12.2	rs62033400	rs72805611	GCST90018768	Medication use (agents acting on the renin-angiotensin system)	2e-09	0.0610952		PMID:34594039	Sakaue S	178726	0.911324		FALSE
16q12.2	rs62033400	rs9922619	GCST90091033	Nonalcoholic fatty liver disease	2e-11			PMID:34841290	Ghodsian N	778614	0.90427		FALSE
16q12.2	rs62033400	rs7188250	GCST010140	Pork consumption	7e-19			PMID:32066663	Niarchou M	335576	0.914567		FALSE
16q12.2	rs62033400	rs7188250	GCST010135	Oily fish consumption	7e-19			PMID:32066663	Niarchou M	335576	0.914567		FALSE
16q12.2	rs62033400	rs72805613	GCST007326	Number of sexual partners	3e-09	-0.0142566		PMID:30643258	Karlsson Linner R	370711	0.9142		FALSE
16q12.2	rs62033400	rs12149574	NEALE2_1598	Average weekly spirits intake	1.84018e-08	0.0140311			UKB Neale v2	257426	0.911032	0.00791879	TRUE
16q12.2	rs62033400	rs12149832	NEALE2_1418_1	Full cream | milk type used	6.522e-12		0.935056		UKB Neale v2	360806	0.910897	0.0137448	TRUE
16q12.2	rs62033400	rs12149832	GCST001416	Body mass index (SNP x SNP interaction)	5e-22	0.073		PMID:22344221	Okada Y	62245	0.886031		FALSE
16q12.2	rs62033400	rs12149832	GCST008789	Adolescent idiopathic scoliosis	4e-08		0.862069	PMID:31417091	Kou I	79211	0.886031		FALSE
16q12.2	rs62033400	rs11649091	GCST90018970	Pulse pressure	1e-08	0.0109		PMID:34594039	Sakaue S	506308	0.854064		FALSE
16q12.2	rs62033400	rs11649091	GCST90018972	Systolic blood pressure	4e-09	0.0117		PMID:34594039	Sakaue S	485664	0.854329		FALSE
19p13.2	rs12973413	rs34786000	NEALE2_1160	Sleep duration	9.40324e-10	0.0112251			UKB Neale v2	359020	0.881092	0.0422964	TRUE
19p13.2	rs12973413	rs10421649	GCST007561	Sleep duration	6e-13			PMID:30846698	Dashti HS	503852	0.968431		FALSE
19p13.2	rs12973413	rs8104651	GCST006442_2	Educational attainment (years of education) [conditional-joint]	8e-13	0.0101		PMID:30038396	Lee JJ	1131881	0.926903		FALSE
19p13.2	rs12973413	rs8104651	GCST007081	Lung function (FVC)	2e-10			PMID:30595370	Kichaev G	372000	0.926903		FALSE
19p13.2	rs12973413	rs2287838	GCST006571	Educational attainment (MTAG) [MTAG]	7e-13	-0.0094		PMID:30038396	Lee JJ	1131438	0.972419		FALSE
19p13.2	rs12973413	rs2287838	GCST007037	Educational attainment (years of education)	2e-08			PMID:30595370	Kichaev G	455000	0.972419		FALSE
19p13.2	rs12973413	rs2287838	GCST006442	Educational attainment (years of education)	1e-13	-0.0104		PMID:30038396	Lee JJ	1131881	0.972419		FALSE
19p13.2	rs12973413	rs2303100	GCST006914	Sleep duration	1e-10	0.03		PMID:30531941	Doherty A	91105	0.968561		FALSE
19p13.2	rs12973413	rs12609594	GCST90025998	Lung function (FVC)	4.4e-09	-0.0127405		PMID:34226706	Barton AR	371898	0.968561		TRUE
19p13.2	rs12973413	rs12609594	GCST90025989	Insulin-like growth factor 1 levels	7.9e-10	-0.0130472		PMID:34226706	Barton AR	435516	0.968561		TRUE
19p13.2	rs12973413	rs5004102	GCST90000026	Appendicular lean mass	4e-12	0.0195024		PMID:33097823	Pei YF	205513	0.892528	0.0697646	TRUE
22q13.1	rs6001802	rs9611286	GCST004622	Reticulocyte count	2.214e-08	-0.0230217		PMID:27863252	Astle WJ	170641	0.953134	0.0103988	TRUE
22q13.1	rs6001802	rs9611286	GCST004619	Reticulocyte fraction of red cells	1.529e-08	-0.0232708		PMID:27863252	Astle WJ	170690	0.953134	0.0133471	TRUE
22q13.1	rs6001802	rs4821935	GCST90002405	Reticulocyte count	2.5e-14	0.0188737		PMID:32888494	Vuckovic D	408112	0.894515		TRUE
22q13.1	rs6001802	rs5757886	NEALE2_30200_raw	Neutrophill percentage	8.47399e-09	0.132492			UKB Neale v2	349861	0.915217		TRUE
22q13.1	rs6001802	rs880379	GCST90002316	Lymphocyte counts	2.39e-13	-0.016709		PMID:32888493	Chen MH	524923	0.910095		TRUE
22q13.1	rs6001802	rs5757903	GCST90025984	Lymphocyte counts	6.6e-12	-0.0156339		PMID:34226706	Barton AR	443762	0.915252		TRUE
22q13.1	rs6001802	rs5757903	GCST90002399	Neutrophil percentage of white cells	8e-14	0.0185749		PMID:32888494	Vuckovic D	408112	0.915252		TRUE
22q13.1	rs6001802	rs5757906	GCST90002388	Lymphocyte counts	5.7e-12	-0.0168643		PMID:32888494	Vuckovic D	408112	0.894636		TRUE
22q13.1	rs6001802	rs5757906	GCST004633	Neutrophil percentage of white cells	5.445e-09	0.0240127		PMID:27863252	Astle WJ	171542	0.894636		TRUE
2p14	rs113851554	rs113851554	GCST004702	Insomnia complaints (dichotomous)	2e-19			PMID:28604731	Hammerschlag AR	59512	1		FALSE
2p14	rs113851554	rs113851554	GCST007388	Insomnia symptoms (never/rarely vs. usually)	1e-43		1.14	PMID:30804566	Lane JM	316617	1		FALSE
2p14	rs113851554	rs113851554	GCST007387	Insomnia symptoms (never/rarely vs. sometimes/usually)	1e-29		1.14	PMID:30804566	Lane JM	532369	1		FALSE
2p14	rs113851554	rs113851554	NEALE2_1200	Sleeplessness / insomnia	2.68312e-38	0.048303			UKB Neale v2	360738	1	0.999376	TRUE
2p14	rs113851554	rs113851554	GCST003981	Insomnia	9e-19		1.26	PMID:27992416	Lane JM	59128	1		FALSE
2p14	rs113851554	rs113851554	GCST007565	Morning person	2e-13		0.9464	PMID:30696823	Jones SE	651295	1		FALSE
2p14	rs113851554	rs113851554	NEALE2_1180	Morning/evening person (chronotype)	3.07108e-08	0.0285098			UKB Neale v2	322488	1	0.80109	TRUE
2p14	rs113851554	rs113851554	GCST010097	Insomnia	1e-21			PMID:32332799	Song W	422239	1		FALSE
2p14	rs113851554	rs113851554	GCST90061434	Mid-point of the five least active hours of the day	5e-22	0.105		PMID:35043453	Qi G	88411	1		FALSE
2p14	rs113851554	rs113851554	GCST012037	Sleep start time	2e-09	0.07		PMID:33075057	Li X	90515	1		FALSE
2p14	rs113851554	rs113851554	GCST004695	Insomnia complaints	2.13932e-18		1.19511	PMID:28604731	Hammerschlag AR	120571	1	0.932448	TRUE
2p14	rs113851554	rs113851554	GCST007988_2	Insomnia [Female]	2e-27		1.193	PMID:30804565	Jansen PR	1331010	1		FALSE
2p14	rs113851554	rs113851554	GCST90061432	Physical activity (Relative amplitude)	7e-15	-0.082		PMID:35043453	Qi G	88411	1		FALSE
2p14	rs113851554	rs113851554	GCST90061410	Physical activity (Total log acceleration 2am-4am)	8e-39	0.142		PMID:35043453	Qi G	88411	1		FALSE
2p14	rs113851554	rs113851554	GCST006914	Sleep duration	3e-18	-0.09		PMID:30531941	Doherty A	91105	1		FALSE
2p14	rs113851554	rs113851554	GCST007576	Chronotype	2e-13		0.947432	PMID:30696823	Jones SE	697832	1		FALSE
2p14	rs113851554	rs113851554	GCST003982	Sleep traits (multi-trait analysis)	4e-16			PMID:27992416	Lane JM	112586	1		FALSE
2p14	rs113851554	rs113851554	GCST007983	Morningness	1e-08	-0.028		PMID:30804565	Jansen PR	434835	1		FALSE
2p14	rs113851554	rs113851554	GCST011995	Restless legs syndrome	3e-276		2.03	PMID:33239738	Didriksen M	591833	1		FALSE
2p14	rs113851554	rs113851554	GCST006487	Insomnia complaints	2.245e-12		1.20769	PMID:28604731	Hammerschlag AR	66932	1	0.581291	TRUE
2p14	rs113851554	rs113851554	GCST90061431	Average log acceleration during the five least active hours of the day	1e-33	0.13		PMID:35043453	Qi G	88411	1		FALSE
2p14	rs113851554	rs113851554	GCST004701	Insomnia complaints (continuous)	6e-22			PMID:28604731	Hammerschlag AR	113006	1		FALSE
2p14	rs113851554	rs113851554	GCST007988	Insomnia	2e-51		1.229	PMID:30804565	Jansen PR	1331010	1		FALSE
2p14	rs113851554	rs113851554	GCST012041	Sleep activity levels	2e-17	-0.091		PMID:33075057	Li X	90515	1		FALSE
2p14	rs113851554	rs113851554	GCST90061409	Physical activity (Total log acceleration 12am-2am)	7e-37	0.138		PMID:35043453	Qi G	88411	1		FALSE
2p14	rs113851554	rs113851554	GCST005042	Restless legs syndrome	2e-280		1.92	PMID:29029846	Schormair B	428534	1		FALSE
2p14	rs113851554	rs113851554	GCST006397	Relative amplitude of rest-activity cycles	6e-11			PMID:30120083	Ferguson A	77440	1		FALSE
2p14	rs113851554	rs11679120	GCST007988_3	Insomnia [Male]	4e-27		1.302	PMID:30804565	Jansen PR	1331010	0.809253		FALSE
2p16.1	rs11125769	rs139640586	FINNGEN_R6_E4_DM2_STRICT	Type 2 diabetes, strict (exclude DM1)	3.67e-09		0.942113		FINNGEN_R6	252162	0.987018	0.0722963	TRUE
2p16.1	rs11125769	rs139640586	FINNGEN_R6_T2D_INCLAVO	Type 2 diabetes, definitions combined, including avohilmo	9.36e-09		0.944065		FINNGEN_R6	252216	0.987018	0.0556386	TRUE
2p16.1	rs11125769	rs139640586	FINNGEN_R6_T2D	Type 2 diabetes, definitions combined	3.24e-09		0.941962		FINNGEN_R6	251339	0.987018	0.074644	TRUE
2p16.1	rs11125769	rs139640586	FINNGEN_R6_E4_DM2NASCOMP	Type 2 diabetes with other specified/multiple/unspecified complications	5.39e-10		0.93441		FINNGEN_R6	245263	0.987018	0.0682134	TRUE
2q14.1	rs199993536	rs62158166	GCST90093325	Language functional connectivity	9e-10			PMID:34929384	Mekki Y	32186	0.919704		FALSE
2q14.1	rs199993536	rs12616641	GCST90026628	Brain functional connectivity measurement (strength salience)	1e-08	-0.069		PMID:34272439	Foo H	18445	0.919704		FALSE
2q14.1	rs199993536	rs12616641	GCST90026629	Brain functional connectivity measurement (strength somatomotor)	1e-09	-0.073		PMID:34272439	Foo H	18445	0.919704		FALSE
2q14.1	rs199993536	rs62158169	GCST008841	Depressive symptom (sleep problems) (binary trait)	1e-10	-0.015		PMID:31530331	Thorp JG	148752	1		FALSE
2q14.1	rs199993536	rs62158170	GCST007387	Insomnia symptoms (never/rarely vs. sometimes/usually)	1e-16		0.952381	PMID:30804566	Lane JM	532369	1		FALSE
2q14.1	rs199993536	rs62158170	GCST007988	Insomnia	1e-19		0.93633	PMID:30804565	Jansen PR	1331010	1		FALSE
2q14.1	rs199993536	rs62158170	GCST007988_3	Insomnia [Male]	3e-13		0.91659	PMID:30804565	Jansen PR	1331010	1		FALSE
2q14.1	rs199993536	rs62158170	GCST007388	Insomnia symptoms (never/rarely vs. usually)	8e-13		0.952381	PMID:30804566	Lane JM	316617	1		FALSE
2q14.1	rs199993536	rs62158170	GCST006914	Sleep duration	6e-20	0.051		PMID:30531941	Doherty A	91105	1		FALSE
2q14.1	rs199993536	rs62158170	GCST006627	Diastolic blood pressure	7e-15	-0.1645		PMID:30224653	Evangelou E	757601	1		FALSE
2q14.1	rs199993536	rs6737318	GCST007560	Sleep duration (long sleep)	3e-13		1.079	PMID:30846698	Dashti HS	397660	0.960798		FALSE
2q14.1	rs199993536	rs62158206	GCST007988_2	Insomnia [Female]	8e-09		0.949668	PMID:30804565	Jansen PR	1331010	0.960798		FALSE
2q14.1	rs199993536	rs62158206	NEALE2_1160	Sleep duration	6.65337e-44	0.0303599			UKB Neale v2	359020	0.960798		TRUE
2q14.1	rs199993536	rs62158206	GCST007982	Sleep duration	3e-43	0.04093		PMID:30804565	Jansen PR	384317	0.960798		FALSE
2q14.1	rs199993536	rs7556815	GCST007561	Sleep duration	2e-54	2.352		PMID:30846698	Dashti HS	503852	0.960798		FALSE
2q14.1	rs199993536	rs2863957	NEALE2_1200	Sleeplessness / insomnia	2.12009e-10	-0.0128422			UKB Neale v2	360738	0.960798		TRUE
2q14.1	rs199993536	rs2863957	GCST007559	Sleep duration (short sleep)	3e-18		0.94697	PMID:30846698	Dashti HS	503852	0.960798		FALSE
2q14.1	rs199993536	rs1823125	GCST002711	Sleep duration	1e-10	3.14		PMID:25469926	Gottlieb DJ	51951	0.942775		FALSE
2q14.1	rs199993536	rs62158211	GCST003982	Sleep traits (multi-trait analysis)	8e-13			PMID:27992416	Lane JM	112586	0.903926		FALSE
2q14.1	rs199993536	rs62158211	GCST004694	Sleep duration	1e-12	0.037		PMID:28604731	Hammerschlag AR	112411	0.903926		FALSE
2q14.1	rs199993536	rs62158211	GCST003839	Sleep duration	5.7e-16	0.0391606		PMID:27494321	Jones SE	174753	0.903926		TRUE
2q14.1	rs199993536	rs62158211	GCST003980	Sleep duration	5e-14	0.039		PMID:27992416	Lane JM	111975	0.903926		FALSE
6p21.2	rs4714163	rs9369062	GCST90061409	Physical activity (Total log acceleration 12am-2am)	2e-12	-0.037		PMID:35043453	Qi G	88411	0.980199		FALSE
6p21.2	rs4714163	rs9369062	GCST90061410	Physical activity (Total log acceleration 2am-4am)	2e-10	-0.033		PMID:35043453	Qi G	88411	0.980199		FALSE
6p21.2	rs4714163	rs3923809	GCST007576	Chronotype	3e-08		1.02224	PMID:30696823	Jones SE	697832	0.930389		FALSE
6p21.2	rs4714163	rs3923809	GCST007988_2	Insomnia [Female]	2e-08		0.956023	PMID:30804565	Jansen PR	1331010	0.930389		FALSE
6p21.2	rs4714163	rs3923809	GCST000058	Restless legs syndrome	1e-17		0.526316	PMID:17634447	Stefansson H	18176	0.930389		FALSE
6p21.2	rs4714163	rs13219518	GCST012037	Sleep start time	2e-10			PMID:33075057	Li X	90515	0.89117		FALSE
6p21.2	rs4714163	rs4236060	GCST011494	Daytime nap	8.8e-11	0.00882528		PMID:33568662	Dashti HS	993966	0.839309	0.0195575	TRUE
6p22.2	rs6940638	rs72838268	GCST011704_3	Smoking status (current vs never) [EA]	5e-08		0.934579	PMID:33082346	Xu K	140889	0.999968		FALSE
6p22.2	rs6940638	rs12215241	GCST007982	Sleep duration	6e-10	-0.01814		PMID:30804565	Jansen PR	384317	1		FALSE
6p22.2	rs6940638	rs12215241	GCST007429	Lung function (FVC)	6.81e-09	-0.0161		PMID:30804560	Shrine N	400052	1		TRUE
6p22.2	rs6940638	rs10946899	NEALE2_2217_raw	Age started wearing glasses or contact lenses	7.5e-14	-0.359668			UKB Neale v2	310992	0.895391	0.0111259	TRUE
6p22.2	rs6940638	rs12199218	GCST90027240	Neuroticism conditioned on Townsend deprivation index (multi-trait conditioning and joint analysis)	3e-09			PMID:33349686	Wendt FR	170911	0.946418		FALSE
6p22.2	rs6940638	rs12190859	GCST90002405	Reticulocyte count	2.3e-26	-0.0272108		PMID:32888494	Vuckovic D	408112	1		TRUE
6p22.2	rs12215241	rs72838268	GCST011704_3	Smoking status (current vs never) [EA]	5e-08		0.934579	PMID:33082346	Xu K	140889	1		FALSE
6p22.2	rs12215241	rs12215241	GCST007429	Lung function (FVC)	6.81e-09	-0.0161		PMID:30804560	Shrine N	400052	1		TRUE
6p22.2	rs12215241	rs12215241	GCST007982	Sleep duration	6e-10	-0.01814		PMID:30804565	Jansen PR	384317	1		FALSE
6p22.2	rs12215241	rs10946899	NEALE2_2217_raw	Age started wearing glasses or contact lenses	7.5e-14	-0.359668			UKB Neale v2	310992	0.895391	0.0122012	TRUE
6p22.2	rs12215241	rs12199218	GCST90027240	Neuroticism conditioned on Townsend deprivation index (multi-trait conditioning and joint analysis)	3e-09			PMID:33349686	Wendt FR	170911	0.946418		FALSE
6p22.2	rs12215241	rs12190859	GCST90002405	Reticulocyte count	2.3e-26	-0.0272108		PMID:32888494	Vuckovic D	408112	1		TRUE
6p22.3	rs112507172	rs6931466	NEALE2_23109_raw	Impedance of arm (right)	4e-15	-0.819399			UKB Neale v2	354792	0.939608	0.0901589	TRUE
6p22.3	rs112507172	rs9465253	GCST007576	Chronotype	3e-09		1.02327	PMID:30696823	Jones SE	697832	0.829028		FALSE
7q11.22	rs2006810	rs2006810	GCST90061419	Physical activity (Total log acceleration 8pm-10pm)	8e-11	-0.031		PMID:35043453	Qi G	88411	1		FALSE
7q11.22	rs2006810	rs2006810	GCST006914	Sleep duration	4e-09	0.028		PMID:30531941	Doherty A	91105	1		FALSE
7q31.1	rs13237149	rs13246732	GCST90019511	Insulin-like growth factor 1 levels	2e-10	0.0164		PMID:33462484	Sinnott-Armstrong N	353824	0.831093		FALSE
7q31.1	rs13237149	rs13246732	GCST90025989	Insulin-like growth factor 1 levels	1.1e-13	0.0153344		PMID:34226706	Barton AR	435516	0.83268		TRUE
7q31.1	rs13237149	rs12535428	GCST012227	Hip circumference adjusted for BMI	3e-09	0.0196959		PMID:34021172	Christakoudi S	186825	0.954744		FALSE

## Sheet: SD3
Supplementary Data 3 | Results of multitrait analysis of genome-wide association studies (MTAG). All P values are two-sided; correction for multiple testing is described in the Methods.
		Main analysis						MTAG analysis
Locus	Associated phenotype(s)	Lead SNP	Effect/Other Allele	Beta	SE	P	N	Lead SNP	Effect/Other Allele	Beta	SE	P	GWAS equiv. N
2p16.1	Night-time sleep duration	rs11125769	A/C	-1.70466	0.293744	6.50519e-09	80013	rs11125769	A/C	-0.0303733	0.00522389	6.08882e-09	80956
2q14.1	Night-time sleep duration	rs199993536	T/TA	-3.29698	0.341034	4.14095e-22	80013	rs62158170	A/G	-0.0597978	0.00606261	5.99949e-23	80956
6p22.3	Night-time sleep duration	rs112507172	A/G	1.95373	0.324454	1.72711e-09	80013	rs112507172	A/G	0.0354736	0.00578758	8.82846e-10	80956
6p22.2	Night-time sleep duration	rs6940638	A/G	1.81298	0.33153	4.53827e-08	80013	rs112574741	G/A	-0.0305755	0.00591329	2.33291e-07	80956
7q31.1	Night-time sleep duration	rs13237149	T/A	-1.79383	0.305427	4.27484e-09	80013	rs12535428	C/T	-0.0296627	0.00536933	3.3049e-08	80956
16q12.2	Night-time sleep duration	rs62033413	C/G	1.56775	0.284	3.3854e-08	80013	rs72805613	A/G	0.028824	0.00507205	1.32417e-08	80956
7q11.22	Sleep efficiency	rs2006810	T/C	0.245472	0.0435663	1.75626e-08	80013	rs2158507	C/A	0.0280854	0.00510196	3.69518e-08	80736
1p21.3	REM sleep	rs11165579	A/G	1.12435	0.19273	5.41701e-09	80013	rs11165579	A/G	0.0329572	0.00550312	2.11359e-09	80821
2p14	REM sleep	rs113851554	G/T	9.05056	0.39422	1.2218e-116	80013	rs113851554	G/T	0.243196	0.0108162	5.90157e-112	80821
2q14.1	REM sleep	rs199993536	T/TA	-1.78425	0.214802	9.85825e-17	80013	rs62158170	A/G	-0.0519925	0.0060814	1.23695e-17	80821
3p11.1	REM sleep	rs6779623	G/C	1.17804	0.193359	1.11165e-09	80013	rs1489780	C/T	0.0320933	0.00552092	6.13539e-09	80821
6p21.2	REM sleep	rs4714163	T/C	-1.56624	0.193353	5.47772e-16	80013	rs4714163	T/C	-0.0441785	0.00551183	1.09937e-15	80821
8q24.3	REM sleep	rs2542425	T/C	1.21378	0.176811	6.65733e-12	80013	rs2542425	T/C	0.0342822	0.00504338	1.06473e-11	80821
11q13.2	REM sleep	rs10680443	G/GGA	-1.02108	0.18472	3.24399e-08	80013	rs4930401	T/C	-0.0276731	0.00524738	1.33711e-07	80821
11q13.4	REM sleep	rs7116582	G/A	-3.07529	0.545499	1.72465e-08	80013	rs7116582	G/A	-0.0883433	0.01562	1.55127e-08	80821
16q12.2	REM sleep	rs62033400	A/G	1.00349	0.179656	2.32879e-08	80013	rs62033400	A/G	0.0293247	0.0051228	1.03836e-08	80821
22q13.1	REM sleep	rs6001802	G/A	-1.11637	0.202825	3.71065e-08	80013	rs138019	A/G	0.0299981	0.00561099	8.97661e-08	80821
2p14	Non-REM sleep	rs113851554	G/T	-6.91733	0.602311	1.5758e-30	80013	rs113851554	G/T	-0.117772	0.010867	2.28292e-27	79966
6p22.2	Non-REM sleep	rs12215241	G/A	2.05163	0.319076	1.27694e-10	80013	rs12215241	G/A	0.0379639	0.00599883	2.47485e-10	79966
8q24.3	Non-REM sleep	rs2542423	G/C	-1.57075	0.271781	7.49376e-09	80013	rs2542425	T/C	-0.0277164	0.00506706	4.50211e-08	79966
13q14.2	Non-REM sleep	rs7491366	T/C	1.61018	0.285216	1.64721e-08	80013	rs7491366	T/C	0.0290174	0.00531915	4.89017e-08	79966
14q22.3	Non-REM sleep	rs1209087	C/T	-1.50163	0.272714	3.66598e-08	80013	rs1209087	C/T	-0.027121	0.00508866	9.83773e-08	79966
14q32.2	Non-REM sleep	rs7146019	A/G	-1.70751	0.277038	7.11721e-10	80013	rs7146019	A/G	-0.0310056	0.00508874	1.1083e-09	79966
15q23	Non-REM sleep	rs12902804	G/A	-1.50353	0.269508	2.42198e-08	80013	rs12902804	G/A	-0.0276102	0.00503739	4.22795e-08	79966
19p13.2	Non-REM sleep	rs12973413	A/G	-1.5544	0.272246	1.13277e-08	80013	rs12973413	A/G	-0.028657	0.0050656	1.53881e-08	79966

## Sheet: SD4
Supplementary Data 4 | SuSiE fine-mapping results and 95% credible sets for accelerometer-derived sleep traits.
Trait	Locus	Lead_SNP	SNP	PIP	In_95_CS
NREM sleep	19p13.2	rs12973413	19:10408279_CA_C	0.401882	FALSE
NREM sleep	19p13.2	rs12973413	19:10312518_C_T	0.109817	FALSE
NREM sleep	19p13.2	rs12973413	19:9942222_A_G	0.102028	TRUE
NREM sleep	19p13.2	rs12973413	19:10226579_C_T	0.0919389	FALSE
NREM sleep	19p13.2	rs12973413	19:9942810_C_T	0.0765262	TRUE
NREM sleep	19p13.2	rs12973413	19:9942262_T_A	0.054459	TRUE
NREM sleep	19p13.2	rs12973413	19:9982249_CAA_C	0.0466858	TRUE
NREM sleep	19p13.2	rs12973413	19:9968434_C_T	0.0437504	TRUE
NREM sleep	19p13.2	rs12973413	19:9959014_G_A	0.0387656	TRUE
NREM sleep	19p13.2	rs12973413	19:9950127_T_C	0.0387616	TRUE
NREM sleep	19p13.2	rs12973413	19:9553149_T_A	0.0361157	FALSE
NREM sleep	19p13.2	rs12973413	19:10220949_G_A	0.0357523	FALSE
NREM sleep	19p13.2	rs12973413	19:9981945_T_TA	0.0354896	TRUE
NREM sleep	19p13.2	rs12973413	19:9955341_T_C	0.0342389	TRUE
NREM sleep	19p13.2	rs12973413	19:9986524_A_G	0.030944	TRUE
NREM sleep	19p13.2	rs12973413	19:10407849_G_A	0.0309286	FALSE
NREM sleep	19p13.2	rs12973413	19:10409793_C_T	0.0305597	FALSE
NREM sleep	19p13.2	rs12973413	19:10150024_C_T	0.0302061	FALSE
NREM sleep	19p13.2	rs12973413	19:10407854_T_C	0.0301786	FALSE
NREM sleep	19p13.2	rs12973413	19:9927608_T_A	0.0294238	FALSE
NREM sleep	19p13.2	rs12973413	19:10111065_G_A	0.0292525	FALSE
NREM sleep	19p13.2	rs12973413	19:9962105_CGTGT_C	0.028379	TRUE
NREM sleep	19p13.2	rs12973413	19:9989470_C_T	0.0269112	TRUE
NREM sleep	19p13.2	rs12973413	19:9982334_A_C	0.0265853	TRUE
NREM sleep	19p13.2	rs12973413	19:10409007_T_C	0.0263469	FALSE
NREM sleep	19p13.2	rs12973413	19:9805923_A_G	0.0248817	FALSE
NREM sleep	19p13.2	rs12973413	19:10409933_T_A	0.0242827	FALSE
NREM sleep	19p13.2	rs12973413	19:9972417_T_G	0.024106	TRUE
NREM sleep	19p13.2	rs12973413	19:10110046_TA_T	0.0240584	FALSE
NREM sleep	19p13.2	rs12973413	19:10409537_G_A	0.0231563	FALSE
NREM sleep	19p13.2	rs12973413	19:9942123_G_T	0.0231235	TRUE
NREM sleep	19p13.2	rs12973413	19:9711929_C_T	0.0230769	FALSE
NREM sleep	19p13.2	rs12973413	19:9805945_G_T	0.0224663	FALSE
NREM sleep	19p13.2	rs12973413	19:9999998_A_T	0.0223239	TRUE
NREM sleep	19p13.2	rs12973413	19:9984509_T_G	0.0222193	TRUE
NREM sleep	19p13.2	rs12973413	19:10408652_C_T	0.0219084	FALSE
NREM sleep	19p13.2	rs12973413	19:10110783_T_TA	0.0217457	FALSE
NREM sleep	19p13.2	rs12973413	19:10408995_G_A	0.0215179	FALSE
NREM sleep	19p13.2	rs12973413	19:10409382_AT_A	0.021501	FALSE
NREM sleep	19p13.2	rs12973413	19:9601790_T_C	0.0214521	FALSE
NREM sleep	19p13.2	rs12973413	19:10408435_CA_C	0.0213163	FALSE
NREM sleep	19p13.2	rs12973413	19:9975970_G_A	0.0206552	TRUE
NREM sleep	19p13.2	rs12973413	19:10408742_A_C	0.0200198	FALSE
NREM sleep	19p13.2	rs12973413	19:9973587_GGCAGCGAGCCGAGGTT_G	0.0196849	TRUE
NREM sleep	19p13.2	rs12973413	19:10247433_GT_G	0.0195572	FALSE
NREM sleep	19p13.2	rs12973413	19:10001408_T_C	0.0194738	TRUE
NREM sleep	19p13.2	rs12973413	19:9999117_T_A	0.0194067	TRUE
NREM sleep	19p13.2	rs12973413	19:9978655_G_A	0.0192986	TRUE
NREM sleep	19p13.2	rs12973413	19:10408427_C_T	0.0185366	FALSE
NREM sleep	19p13.2	rs12973413	19:10405906_C_CT	0.0179707	FALSE
NREM sleep	19p13.2	rs12973413	19:9965899_CT_C	0.0178979	TRUE
NREM sleep	19p13.2	rs12973413	19:10403947_T_C	0.0174501	FALSE
NREM sleep	19p13.2	rs12973413	19:10258707_G_A	0.0171127	FALSE
NREM sleep	19p13.2	rs12973413	19:9977938_T_C	0.0169681	TRUE
NREM sleep	19p13.2	rs12973413	19:9773924_C_CAAAAAAAA	0.016835	FALSE
NREM sleep	19p13.2	rs12973413	19:10486295_T_C	0.0167999	FALSE
NREM sleep	19p13.2	rs12973413	19:9990454_A_ACT	0.0160312	FALSE
NREM sleep	19p13.2	rs12973413	19:10007171_C_G	0.0159631	TRUE
NREM sleep	19p13.2	rs12973413	19:9703627_CT_C	0.015933	FALSE
NREM sleep	19p13.2	rs12973413	19:10407976_T_TA	0.0158223	FALSE
NREM sleep	19p13.2	rs12973413	19:10000925_T_C	0.0152533	TRUE
NREM sleep	19p13.2	rs12973413	19:10488926_C_T	0.0151479	FALSE
NREM sleep	19p13.2	rs12973413	19:10111415_G_A	0.0150798	FALSE
NREM sleep	19p13.2	rs12973413	19:9970827_GA_G	0.0149709	TRUE
NREM sleep	19p13.2	rs12973413	19:10399904_C_T	0.0147573	FALSE
NREM sleep	19p13.2	rs12973413	19:10308667_C_G	0.0140614	FALSE
NREM sleep	19p13.2	rs12973413	19:10402938_G_A	0.0140094	FALSE
NREM sleep	19p13.2	rs12973413	19:10136071_C_A	0.0139329	FALSE
NREM sleep	19p13.2	rs12973413	19:10109592_T_C	0.013553	FALSE
NREM sleep	19p13.2	rs12973413	19:10403368_G_A	0.0133941	FALSE
NREM sleep	19p13.2	rs12973413	19:10432920_GCA_G	0.0132755	FALSE
NREM sleep	19p13.2	rs12973413	19:9983470_C_CCATT	0.0132129	TRUE
NREM sleep	19p13.2	rs12973413	19:10317064_G_A	0.0131254	FALSE
NREM sleep	19p13.2	rs12973413	19:10186016_CA_C	0.0128845	FALSE
NREM sleep	19p13.2	rs12973413	19:9818438_G_C	0.0128122	FALSE
NREM sleep	19p13.2	rs12973413	19:10401607_G_C	0.0128076	FALSE
NREM sleep	19p13.2	rs12973413	19:10111594_A_G	0.012525	FALSE
NREM sleep	19p13.2	rs12973413	19:10000322_C_G	0.0124346	TRUE
NREM sleep	19p13.2	rs12973413	19:10006795_C_T	0.0123176	TRUE
NREM sleep	19p13.2	rs12973413	19:10192425_G_GGAA	0.012015	FALSE
NREM sleep	19p13.2	rs12973413	19:10463308_G_A	0.0119686	FALSE
NREM sleep	19p13.2	rs12973413	19:10000876_C_G	0.0119369	TRUE
NREM sleep	19p13.2	rs12973413	19:10119121_T_TG	0.011913	FALSE
NREM sleep	19p13.2	rs12973413	19:10236997_C_CA	0.0118142	FALSE
NREM sleep	19p13.2	rs12973413	19:10006170_CAAAT_C	0.0117785	TRUE
NREM sleep	19p13.2	rs12973413	19:9990729_A_G	0.0117678	FALSE
NREM sleep	19p13.2	rs12973413	19:9817084_T_C	0.0115308	FALSE
NREM sleep	19p13.2	rs12973413	19:10399551_C_G	0.0115079	FALSE
NREM sleep	19p13.2	rs12973413	19:9444858_TA_T	0.011291	FALSE
NREM sleep	19p13.2	rs12973413	19:10234512_G_T	0.0112015	FALSE
NREM sleep	19p13.2	rs12973413	19:10006618_G_A	0.0111659	TRUE
NREM sleep	19p13.2	rs12973413	19:9733179_G_A	0.0110897	FALSE
NREM sleep	19p13.2	rs12973413	19:10254060_CT_C	0.0110218	FALSE
NREM sleep	19p13.2	rs12973413	19:10218408_G_A	0.0109536	FALSE
NREM sleep	19p13.2	rs12973413	19:10306306_G_A	0.0109112	FALSE
NREM sleep	19p13.2	rs12973413	19:9683689_T_C	0.0108443	FALSE
NREM sleep	19p13.2	rs12973413	19:10006903_A_T	0.010626	TRUE
NREM sleep	19p13.2	rs12973413	19:10004340_C_T	0.0105423	TRUE
NREM sleep	19p13.2	rs12973413	19:10285800_CACACAT_C	0.00980258	FALSE
NREM sleep	19p13.2	rs12973413	19:10432922_A_G	0.00980151	FALSE
NREM sleep	19p13.2	rs12973413	19:9819573_A_T	0.00978394	FALSE
NREM sleep	19p13.2	rs12973413	19:9456515_A_G	0.00939754	FALSE
NREM sleep	19p13.2	rs12973413	19:10463579_C_G	0.00927865	FALSE
NREM sleep	19p13.2	rs12973413	19:10246029_G_A	0.00923373	FALSE
NREM sleep	19p13.2	rs12973413	19:10003119_C_G	0.00921885	TRUE
NREM sleep	19p13.2	rs12973413	19:9484285_T_C	0.00915422	FALSE
NREM sleep	19p13.2	rs12973413	19:10358184_C_CGGAT	0.00903698	FALSE
NREM sleep	19p13.2	rs12973413	19:10182827_C_A	0.00896334	FALSE
NREM sleep	19p13.2	rs12973413	19:10096681_G_A	0.0089046	FALSE
NREM sleep	19p13.2	rs12973413	19:9574791_G_C	0.00888616	FALSE
NREM sleep	19p13.2	rs12973413	19:10258649_G_A	0.00880034	FALSE
NREM sleep	19p13.2	rs12973413	19:9528893_C_T	0.00871697	FALSE
NREM sleep	19p13.2	rs12973413	19:10188199_C_T	0.00871095	FALSE
NREM sleep	19p13.2	rs12973413	19:10255518_G_A	0.00870779	FALSE
NREM sleep	19p13.2	rs12973413	19:10257245_G_A	0.00864169	FALSE
NREM sleep	19p13.2	rs12973413	19:10000199_T_C	0.00864113	TRUE
NREM sleep	19p13.2	rs12973413	19:10258159_C_T	0.0086294	FALSE
NREM sleep	19p13.2	rs12973413	19:10183055_T_C	0.00856465	FALSE
NREM sleep	19p13.2	rs12973413	19:10225682_G_C	0.00854531	FALSE
NREM sleep	19p13.2	rs12973413	19:10030645_AT_A	0.00854312	FALSE
NREM sleep	19p13.2	rs12973413	19:10316648_G_A	0.00848211	FALSE
NREM sleep	19p13.2	rs12973413	19:9659483_C_T	0.00821921	FALSE
NREM sleep	19p13.2	rs12973413	19:10183816_G_A	0.00813446	FALSE
NREM sleep	19p13.2	rs12973413	19:10178132_A_G	0.00808863	FALSE
NREM sleep	19p13.2	rs12973413	19:10253184_A_G	0.00807206	FALSE
NREM sleep	19p13.2	rs12973413	19:10253345_G_A	0.00802337	FALSE
NREM sleep	19p13.2	rs12973413	19:10184422_C_G	0.00802126	FALSE
NREM sleep	19p13.2	rs12973413	19:10187589_T_C	0.00800007	FALSE
NREM sleep	19p13.2	rs12973413	19:9555988_A_G	0.00799763	FALSE
NREM sleep	19p13.2	rs12973413	19:9686861_C_T	0.0079831	FALSE
NREM sleep	19p13.2	rs12973413	19:10184034_T_C	0.00796183	FALSE
NREM sleep	19p13.2	rs12973413	19:10301441_AAAAATAAAAT_A	0.00794264	FALSE
NREM sleep	19p13.2	rs12973413	19:10189399_G_T	0.00789738	FALSE
NREM sleep	19p13.2	rs12973413	19:10192989_C_CCG	0.00789627	FALSE
NREM sleep	19p13.2	rs12973413	19:10178933_C_T	0.00789494	FALSE
NREM sleep	19p13.2	rs12973413	19:9517802_G_T	0.00783605	FALSE
NREM sleep	19p13.2	rs12973413	19:10002165_C_G	0.00774225	TRUE
NREM sleep	19p13.2	rs12973413	19:9488462_G_A	0.00771127	FALSE
NREM sleep	19p13.2	rs12973413	19:9933945_C_CAAAAAAAA	0.00770009	FALSE
NREM sleep	19p13.2	rs12973413	19:10411177_C_T	0.00768904	FALSE
NREM sleep	19p13.2	rs12973413	19:10256158_TG_T	0.00759552	FALSE
NREM sleep	19p13.2	rs12973413	19:9480304_C_T	0.00750735	FALSE
NREM sleep	19p13.2	rs12973413	19:9621463_T_C	0.00748702	FALSE
NREM sleep	19p13.2	rs12973413	19:10188291_T_C	0.00746653	FALSE
NREM sleep	19p13.2	rs12973413	19:9713098_C_A	0.00741098	FALSE
NREM sleep	19p13.2	rs12973413	19:10241944_C_T	0.00706356	FALSE
NREM sleep	19p13.2	rs12973413	19:10057879_G_GA	0.00697919	FALSE
NREM sleep	19p13.2	rs12973413	19:10176297_G_A	0.00692772	FALSE
NREM sleep	19p13.2	rs12973413	19:10016086_T_C	0.00692654	FALSE
NREM sleep	19p13.2	rs12973413	19:10172898_G_A	0.00692161	FALSE
NREM sleep	19p13.2	rs12973413	19:9975844_CT_C	0.00691	TRUE
NREM sleep	19p13.2	rs12973413	19:9539266_C_T	0.00690693	FALSE
NREM sleep	19p13.2	rs12973413	19:9971153_G_GA	0.00687042	TRUE
NREM sleep	19p13.2	rs12973413	19:10409922_CTT_C	0.00685489	FALSE
NREM sleep	19p13.2	rs12973413	19:10232484_TA_T	0.00675527	FALSE
NREM sleep	19p13.2	rs12973413	19:10440739_C_T	0.00663551	FALSE
NREM sleep	19p13.2	rs12973413	19:9582785_CA_C	0.00653973	FALSE
NREM sleep	19p13.2	rs12973413	19:10456849_C_T	0.00652215	FALSE
NREM sleep	19p13.2	rs12973413	19:9691840_T_G	0.00647916	FALSE
NREM sleep	19p13.2	rs12973413	19:9684933_T_C	0.00646035	FALSE
NREM sleep	19p13.2	rs12973413	19:10103384_C_T	0.00643914	FALSE
NREM sleep	19p13.2	rs12973413	19:10243042_A_C	0.00637594	FALSE
NREM sleep	19p13.2	rs12973413	19:10171265_C_T	0.00634509	FALSE
NREM sleep	19p13.2	rs12973413	19:10093202_C_T	0.00633441	FALSE
NREM sleep	19p13.2	rs12973413	19:10020385_C_T	0.00632041	FALSE
NREM sleep	19p13.2	rs12973413	19:10214125_G_A	0.00625235	FALSE
NREM sleep	19p13.2	rs12973413	19:10432907_CGT_C	0.00625219	FALSE
NREM sleep	19p13.2	rs12973413	19:10176638_C_T	0.00623837	FALSE
NREM sleep	19p13.2	rs12973413	19:9757445_CT_C	0.00623557	FALSE
NREM sleep	19p13.2	rs12973413	19:10243053_G_A	0.00622435	FALSE
NREM sleep	19p13.2	rs12973413	19:10103892_G_A	0.00612722	FALSE
NREM sleep	19p13.2	rs12973413	19:9771586_C_T	0.00611285	FALSE
NREM sleep	19p13.2	rs12973413	19:10118375_G_A	0.00610422	FALSE
NREM sleep	19p13.2	rs12973413	19:10114740_T_A	0.00602155	FALSE
NREM sleep	19p13.2	rs12973413	19:10115345_T_C	0.00596301	FALSE
NREM sleep	19p13.2	rs12973413	19:10318112_G_C	0.00589133	FALSE
NREM sleep	19p13.2	rs12973413	19:10101461_G_A	0.00585016	FALSE
NREM sleep	19p13.2	rs12973413	19:9943788_C_A	0.00583829	TRUE
NREM sleep	19p13.2	rs12973413	19:10117242_T_C	0.00583075	FALSE
NREM sleep	19p13.2	rs12973413	19:10050688_A_G	0.00582358	FALSE
NREM sleep	19p13.2	rs12973413	19:10117635_A_C	0.00581098	FALSE
NREM sleep	19p13.2	rs12973413	19:10190826_G_A	0.0058101	FALSE
NREM sleep	19p13.2	rs12973413	19:10277941_A_G	0.00577987	FALSE
NREM sleep	19p13.2	rs12973413	19:10323033_G_T	0.00575391	FALSE
NREM sleep	19p13.2	rs12973413	19:10352153_G_A	0.00575138	FALSE
NREM sleep	19p13.2	rs12973413	19:9945354_C_T	0.0057288	TRUE
NREM sleep	19p13.2	rs12973413	19:10288431_C_A	0.00568045	FALSE
NREM sleep	19p13.2	rs12973413	19:10051048_T_G	0.00567274	FALSE
NREM sleep	19p13.2	rs12973413	19:10054253_G_A	0.00560416	FALSE
NREM sleep	19p13.2	rs12973413	19:9574602_G_A	0.00559342	FALSE
NREM sleep	19p13.2	rs12973413	19:9950266_C_T	0.00558867	TRUE
NREM sleep	19p13.2	rs12973413	19:9941284_AT_A	0.00557515	FALSE
NREM sleep	19p13.2	rs12973413	19:9673728_CA_C	0.00556838	FALSE
NREM sleep	19p13.2	rs12973413	19:9509663_C_G	0.0055652	FALSE
NREM sleep	19p13.2	rs12973413	19:10268974_G_A	0.00554473	FALSE
NREM sleep	19p13.2	rs12973413	19:10400110_G_C	0.00554469	FALSE
NREM sleep	19p13.2	rs12973413	19:10119450_C_A	0.0055264	FALSE
NREM sleep	19p13.2	rs12973413	19:10204175_G_A	0.00551013	FALSE
NREM sleep	19p13.2	rs12973413	19:10400304_G_A	0.00549894	FALSE
NREM sleep	19p13.2	rs12973413	19:10099496_C_T	0.00549338	FALSE
NREM sleep	19p13.2	rs12973413	19:10458967_CT_C	0.00548084	FALSE
NREM sleep	19p13.2	rs12973413	19:10159963_C_T	0.00547373	FALSE
NREM sleep	19p13.2	rs12973413	19:10383272_ACT_A	0.00546157	FALSE
NREM sleep	19p13.2	rs12973413	19:10427884_G_A	0.00544896	FALSE
NREM sleep	19p13.2	rs12973413	19:10277799_G_A	0.005426	FALSE
NREM sleep	19p13.2	rs12973413	19:10139820_T_A	0.00542252	FALSE
NREM sleep	19p13.2	rs12973413	19:10303490_T_G	0.00541847	FALSE
NREM sleep	19p13.2	rs12973413	19:10354312_A_AG	0.00539254	FALSE
NREM sleep	19p13.2	rs12973413	19:10105285_G_C	0.00538257	FALSE
NREM sleep	19p13.2	rs12973413	19:10207607_CA_C	0.00538003	FALSE
NREM sleep	19p13.2	rs12973413	19:9564992_A_G	0.00537958	FALSE
NREM sleep	19p13.2	rs12973413	19:9480156_GTGT_G	0.00537413	FALSE
NREM sleep	19p13.2	rs12973413	19:10400810_C_T	0.00537363	FALSE
NREM sleep	19p13.2	rs12973413	19:9641821_G_A	0.0053597	FALSE
NREM sleep	19p13.2	rs12973413	19:10049892_T_C	0.00535093	FALSE
NREM sleep	19p13.2	rs12973413	19:10264319_TA_T	0.00533342	FALSE
NREM sleep	19p13.2	rs12973413	19:9537167_C_A	0.00531938	FALSE
NREM sleep	19p13.2	rs12973413	19:10229297_C_A	0.00531106	FALSE
NREM sleep	19p13.2	rs12973413	19:10184273_T_C	0.00530985	FALSE
NREM sleep	19p13.2	rs12973413	19:10438441_C_T	0.00529869	FALSE
NREM sleep	19p13.2	rs12973413	19:10121293_G_C	0.00526797	FALSE
NREM sleep	19p13.2	rs12973413	19:10026128_A_G	0.00525669	FALSE
NREM sleep	19p13.2	rs12973413	19:10291322_T_TTCA	0.00524001	FALSE
NREM sleep	19p13.2	rs12973413	19:10055046_C_T	0.00523719	FALSE
NREM sleep	19p13.2	rs12973413	19:10299145_A_G	0.00523663	FALSE
NREM sleep	19p13.2	rs12973413	19:10095869_C_T	0.00517694	FALSE
NREM sleep	19p13.2	rs12973413	19:10274694_A_G	0.00515694	FALSE
NREM sleep	19p13.2	rs12973413	19:10054905_C_CT	0.00510307	FALSE
NREM sleep	19p13.2	rs12973413	19:10353235_C_T	0.00509355	FALSE
NREM sleep	19p13.2	rs12973413	19:10122001_G_A	0.00506803	FALSE
NREM sleep	19p13.2	rs12973413	19:9962416_A_ATTTCG	0.00506027	FALSE
NREM sleep	19p13.2	rs12973413	19:10121903_C_T	0.00504925	FALSE
NREM sleep	19p13.2	rs12973413	19:10193325_C_T	0.00504529	FALSE
NREM sleep	19p13.2	rs12973413	19:10229521_C_T	0.0050386	FALSE
NREM sleep	19p13.2	rs12973413	19:9951170_A_G	0.00503741	TRUE
NREM sleep	19p13.2	rs12973413	19:10190660_T_TC	0.00503203	FALSE
NREM sleep	19p13.2	rs12973413	19:10121722_G_A	0.0050281	FALSE
NREM sleep	19p13.2	rs12973413	19:10092252_A_G	0.00502788	FALSE
NREM sleep	19p13.2	rs12973413	19:10301780_G_A	0.00502599	FALSE
NREM sleep	19p13.2	rs12973413	19:10117412_A_G	0.00501576	FALSE
NREM sleep	19p13.2	rs12973413	19:9451577_C_T	0.00500669	FALSE
NREM sleep	19p13.2	rs12973413	19:10112091_C_G	0.00499762	FALSE
NREM sleep	19p13.2	rs12973413	19:10192752_T_TC	0.00497728	FALSE
NREM sleep	19p13.2	rs12973413	19:10287399_C_A	0.00497172	FALSE
NREM sleep	19p13.2	rs12973413	19:10114252_C_G	0.00496685	FALSE
NREM sleep	19p13.2	rs12973413	19:9955676_G_A	0.0049324	FALSE
NREM sleep	19p13.2	rs12973413	19:9989059_T_C	0.0049261	TRUE
NREM sleep	19p13.2	rs12973413	19:10387476_C_G	0.00489422	FALSE
NREM sleep	19p13.2	rs12973413	19:9957889_G_A	0.00489064	FALSE
NREM sleep	19p13.2	rs12973413	19:10053697_A_G	0.00488503	FALSE
NREM sleep	19p13.2	rs12973413	19:10012462_G_A	0.00488351	FALSE
NREM sleep	19p13.2	rs12973413	19:10093279_A_G	0.00486939	FALSE
NREM sleep	19p13.2	rs12973413	19:10117055_C_T	0.00486635	FALSE
NREM sleep	19p13.2	rs12973413	19:9960987_A_T	0.00483421	FALSE
NREM sleep	19p13.2	rs12973413	19:10179290_A_T	0.0048295	FALSE
NREM sleep	19p13.2	rs12973413	19:10037786_T_G	0.00482149	FALSE
NREM sleep	19p13.2	rs12973413	19:10129933_C_T	0.00481859	FALSE
NREM sleep	19p13.2	rs12973413	19:9788409_C_G	0.00481533	FALSE
NREM sleep	19p13.2	rs12973413	19:10092510_G_T	0.00478602	FALSE
NREM sleep	19p13.2	rs12973413	19:10120194_C_T	0.00476202	FALSE
NREM sleep	19p13.2	rs12973413	19:10090888_C_T	0.00475796	FALSE
NREM sleep	19p13.2	rs12973413	19:10316082_T_C	0.00474529	FALSE
NREM sleep	19p13.2	rs12973413	19:10095427_G_C	0.00472714	FALSE
NREM sleep	19p13.2	rs12973413	19:10300098_ATT_A	0.00472599	FALSE
NREM sleep	19p13.2	rs12973413	19:9463314_CT_C	0.00472558	FALSE
NREM sleep	19p13.2	rs12973413	19:10405865_C_T	0.00471919	FALSE
NREM sleep	19p13.2	rs12973413	19:10009944_TA_T	0.0047089	FALSE
NREM sleep	19p13.2	rs12973413	19:10356432_G_A	0.0046972	FALSE
NREM sleep	19p13.2	rs12973413	19:9958878_A_G	0.00467971	FALSE
NREM sleep	19p13.2	rs12973413	19:10093715_T_C	0.00467811	FALSE
NREM sleep	19p13.2	rs12973413	19:9957857_C_A	0.00465412	FALSE
NREM sleep	19p13.2	rs12973413	19:10130559_G_T	0.00465114	FALSE
NREM sleep	19p13.2	rs12973413	19:10279454_G_A	0.00464578	FALSE
NREM sleep	19p13.2	rs12973413	19:10013863_C_A	0.00463223	FALSE
NREM sleep	19p13.2	rs12973413	19:10120887_C_G	0.00461093	FALSE
NREM sleep	19p13.2	rs12973413	19:10050184_C_T	0.00460976	FALSE
NREM sleep	19p13.2	rs12973413	19:9492770_CACTG_C	0.00460113	FALSE
NREM sleep	19p13.2	rs12973413	19:10094319_G_A	0.00459822	FALSE
NREM sleep	19p13.2	rs12973413	19:9937507_T_TGCATGTACTTAAAATTATG	0.00459081	FALSE
NREM sleep	19p13.2	rs12973413	19:10023658_AC_A	0.0045733	FALSE
NREM sleep	19p13.2	rs12973413	19:10117135_T_C	0.00457107	FALSE
NREM sleep	19p13.2	rs12973413	19:9931381_AAG_A	0.00456462	FALSE
NREM sleep	19p13.2	rs12973413	19:10121454_C_G	0.00456255	FALSE
NREM sleep	19p13.2	rs12973413	19:10050779_G_A	0.00455503	FALSE
NREM sleep	19p13.2	rs12973413	19:10215586_C_T	0.00454827	FALSE
NREM sleep	19p13.2	rs12973413	19:10090758_C_T	0.0045462	FALSE
NREM sleep	19p13.2	rs12973413	19:10226256_A_G	0.00454354	FALSE
NREM sleep	19p13.2	rs12973413	19:10120498_C_G	0.00454151	FALSE
NREM sleep	19p13.2	rs12973413	19:10448435_G_C	0.00449538	FALSE
NREM sleep	19p13.2	rs12973413	19:10120571_A_C	0.00449413	FALSE
NREM sleep	19p13.2	rs12973413	19:10231490_A_C	0.00449412	FALSE
NREM sleep	19p13.2	rs12973413	19:10406431_T_G	0.0044697	FALSE
NREM sleep	19p13.2	rs12973413	19:10119413_G_A	0.00446741	FALSE
NREM sleep	19p13.2	rs12973413	19:10232184_G_A	0.00442524	FALSE
NREM sleep	19p13.2	rs12973413	19:10351595_G_A	0.00441518	FALSE
NREM sleep	19p13.2	rs12973413	19:10406635_T_A	0.00441366	FALSE
NREM sleep	19p13.2	rs12973413	19:10093261_T_G	0.00439954	FALSE
NREM sleep	19p13.2	rs12973413	19:10225777_A_G	0.00438508	FALSE
NREM sleep	19p13.2	rs12973413	19:10299797_A_AT	0.00437794	FALSE
NREM sleep	19p13.2	rs12973413	19:9928044_C_T	0.00437763	FALSE
NREM sleep	19p13.2	rs12973413	19:10362425_T_C	0.00437335	FALSE
NREM sleep	19p13.2	rs12973413	19:9850542_A_C	0.00436992	FALSE
NREM sleep	19p13.2	rs12973413	19:10026172_T_A	0.00432594	FALSE
NREM sleep	19p13.2	rs12973413	19:10408318_A_G	0.00431466	FALSE
NREM sleep	19p13.2	rs12973413	19:10409323_A_G	0.00430231	FALSE
NREM sleep	19p13.2	rs12973413	19:10395502_G_A	0.00429978	FALSE
NREM sleep	19p13.2	rs12973413	19:10401674_C_G	0.00428734	FALSE
NREM sleep	19p13.2	rs12973413	19:10226340_GTGCC_G	0.00428537	FALSE
NREM sleep	19p13.2	rs12973413	19:10232491_A_T	0.00428134	FALSE
NREM sleep	19p13.2	rs12973413	19:10397223_C_T	0.00425821	FALSE
NREM sleep	19p13.2	rs12973413	19:10285806_T_C	0.00423155	FALSE
NREM sleep	19p13.2	rs12973413	19:10098258_CA_C	0.00422223	FALSE
NREM sleep	19p13.2	rs12973413	19:10088721_G_A	0.00422148	FALSE
NREM sleep	19p13.2	rs12973413	19:10021583_A_C	0.00419971	FALSE
NREM sleep	19p13.2	rs12973413	19:9714705_G_A	0.00418035	FALSE
NREM sleep	19p13.2	rs12973413	19:10232199_A_AC	0.00417051	FALSE
NREM sleep	19p13.2	rs12973413	19:10208008_C_T	0.00414692	FALSE
NREM sleep	19p13.2	rs12973413	19:10048681_T_C	0.0041249	FALSE
NREM sleep	19p13.2	rs12973413	19:9878986_TG_T	0.00410989	FALSE
NREM sleep	19p13.2	rs12973413	19:9938214_T_A	0.0041058	FALSE
NREM sleep	19p13.2	rs12973413	19:10271437_C_T	0.00409767	FALSE
NREM sleep	19p13.2	rs12973413	19:10088204_T_C	0.00409156	FALSE
NREM sleep	19p13.2	rs12973413	19:10315844_A_G	0.00408998	FALSE
NREM sleep	19p13.2	rs12973413	19:9716723_G_T	0.00406601	FALSE
NREM sleep	19p13.2	rs12973413	19:10087886_A_G	0.00405568	FALSE
NREM sleep	19p13.2	rs12973413	19:10122375_A_G	0.00403366	FALSE
NREM sleep	19p13.2	rs12973413	19:10259060_A_T	0.00402278	FALSE
NREM sleep	19p13.2	rs12973413	19:10068556_T_C	0.00401498	FALSE
NREM sleep	19p13.2	rs12973413	19:10481739_T_G	0.00401137	FALSE
NREM sleep	19p13.2	rs12973413	19:9939831_A_G	0.00399732	FALSE
NREM sleep	19p13.2	rs12973413	19:10049706_A_G	0.00399613	FALSE
NREM sleep	19p13.2	rs12973413	19:10144767_G_A	0.00399603	FALSE
NREM sleep	19p13.2	rs12973413	19:10018857_G_A	0.0039875	FALSE
NREM sleep	19p13.2	rs12973413	19:10399375_T_G	0.00397992	FALSE
NREM sleep	19p13.2	rs12973413	19:10223427_A_G	0.00396569	FALSE
NREM sleep	19p13.2	rs12973413	19:10054863_GA_G	0.0039454	FALSE
NREM sleep	19p13.2	rs12973413	19:10408581_G_T	0.00394216	FALSE
NREM sleep	19p13.2	rs12973413	19:10134394_AAAACTT_A	0.00392348	FALSE
NREM sleep	19p13.2	rs12973413	19:10226052_G_A	0.00392318	FALSE
NREM sleep	19p13.2	rs12973413	19:10219076_T_C	0.00392302	FALSE
NREM sleep	19p13.2	rs12973413	19:9902197_G_A	0.00392	FALSE
NREM sleep	19p13.2	rs12973413	19:10218434_C_T	0.00391597	FALSE
NREM sleep	19p13.2	rs12973413	19:10382637_G_A	0.00390943	FALSE
NREM sleep	19p13.2	rs12973413	19:10253573_G_A	0.00390837	FALSE
NREM sleep	19p13.2	rs12973413	19:10315840_G_A	0.00390208	FALSE
NREM sleep	19p13.2	rs12973413	19:10383403_G_A	0.00390002	FALSE
NREM sleep	19p13.2	rs12973413	19:10122793_T_C	0.00389367	FALSE
NREM sleep	19p13.2	rs12973413	19:10222835_T_A	0.00389033	FALSE
NREM sleep	19p13.2	rs12973413	19:9925609_C_CT	0.00388555	FALSE
NREM sleep	19p13.2	rs12973413	19:10085661_C_T	0.00387174	FALSE
NREM sleep	19p13.2	rs12973413	19:9966954_A_C	0.00386917	FALSE
NREM sleep	19p13.2	rs12973413	19:9885891_A_G	0.00386138	FALSE
NREM sleep	19p13.2	rs12973413	19:10397403_C_T	0.00385904	FALSE
NREM sleep	19p13.2	rs12973413	19:10068572_G_A	0.00385851	FALSE
NREM sleep	19p13.2	rs12973413	19:10253556_C_T	0.00385841	FALSE
NREM sleep	19p13.2	rs12973413	19:9770499_G_C	0.00385797	FALSE
NREM sleep	19p13.2	rs12973413	19:10251747_A_G	0.00385272	FALSE
NREM sleep	19p13.2	rs12973413	19:10275787_A_T	0.00383522	FALSE
NREM sleep	19p13.2	rs12973413	19:10015737_G_A	0.00383493	FALSE
NREM sleep	19p13.2	rs12973413	19:10253099_T_G	0.00383269	FALSE
NREM sleep	19p13.2	rs12973413	19:10171413_G_A	0.00381758	FALSE
NREM sleep	19p13.2	rs12973413	19:9961546_G_A	0.00381287	FALSE
NREM sleep	19p13.2	rs12973413	19:10169245_A_G	0.0038123	FALSE
NREM sleep	19p13.2	rs12973413	19:10171076_C_T	0.00380746	FALSE
NREM sleep	19p13.2	rs12973413	19:10171491_A_G	0.00380309	FALSE
NREM sleep	19p13.2	rs12973413	19:10120244_A_G	0.00380306	FALSE
NREM sleep	19p13.2	rs12973413	19:10169261_C_T	0.00380049	FALSE
NREM sleep	19p13.2	rs12973413	19:10083387_C_T	0.00379572	FALSE
NREM sleep	19p13.2	rs12973413	19:10229098_T_TG	0.00379447	FALSE
NREM sleep	19p13.2	rs12973413	19:10392397_CT_C	0.00377965	FALSE
NREM sleep	19p13.2	rs12973413	19:10326485_G_C	0.00377157	FALSE
NREM sleep	19p13.2	rs12973413	19:10403104_A_AG	0.0037666	FALSE
NREM sleep	19p13.2	rs12973413	19:10170462_G_T	0.00375697	FALSE
NREM sleep	19p13.2	rs12973413	19:10049955_G_A	0.003756	FALSE
NREM sleep	19p13.2	rs12973413	19:10171098_G_A	0.00375536	FALSE
NREM sleep	19p13.2	rs12973413	19:10319345_GTT_G	0.00375299	FALSE
NREM sleep	19p13.2	rs12973413	19:10015785_C_A	0.00375116	FALSE
NREM sleep	19p13.2	rs12973413	19:9998774_C_T	0.0037458	FALSE
NREM sleep	19p13.2	rs12973413	19:10052170_C_A	0.0037425	FALSE
NREM sleep	19p13.2	rs12973413	19:10308074_C_CCAGGCGG	0.00373177	FALSE
NREM sleep	19p13.2	rs12973413	19:10224526_C_T	0.00371504	FALSE
NREM sleep	19p13.2	rs12973413	19:9940814_C_G	0.00371366	FALSE
NREM sleep	19p13.2	rs12973413	19:10170555_C_T	0.00370823	FALSE
NREM sleep	19p13.2	rs12973413	19:10017101_T_C	0.0037049	FALSE
NREM sleep	19p13.2	rs12973413	19:10221151_C_G	0.00369253	FALSE
NREM sleep	19p13.2	rs12973413	19:10083345_C_G	0.00368564	FALSE
NREM sleep	19p13.2	rs12973413	19:10309178_T_C	0.00367912	FALSE
NREM sleep	19p13.2	rs12973413	19:10083343_C_CTAA	0.00367744	FALSE
NREM sleep	19p13.2	rs12973413	19:10169278_T_G	0.00367489	FALSE
NREM sleep	19p13.2	rs12973413	19:10372940_C_CA	0.0036651	FALSE
NREM sleep	19p13.2	rs12973413	19:10234282_T_C	0.00366383	FALSE
NREM sleep	19p13.2	rs12973413	19:10191474_A_G	0.00365876	FALSE
NREM sleep	19p13.2	rs12973413	19:9719628_C_T	0.00363604	FALSE
NREM sleep	19p13.2	rs12973413	19:10358091_T_C	0.00362817	FALSE
NREM sleep	19p13.2	rs12973413	19:10117129_GT_G	0.00361648	FALSE
NREM sleep	19p13.2	rs12973413	19:10107545_A_G	0.00360987	FALSE
NREM sleep	19p13.2	rs12973413	19:10321108_A_AC	0.00359893	FALSE
NREM sleep	19p13.2	rs12973413	19:10082034_G_A	0.00358479	FALSE
NREM sleep	19p13.2	rs12973413	19:9918229_G_A	0.00358184	FALSE
NREM sleep	19p13.2	rs12973413	19:9923154_T_C	0.0035792	FALSE
NREM sleep	19p13.2	rs12973413	19:9896508_A_G	0.00357859	FALSE
NREM sleep	19p13.2	rs12973413	19:9829155_C_CA	0.00357475	FALSE
NREM sleep	19p13.2	rs12973413	19:10307931_C_G	0.00357111	FALSE
NREM sleep	19p13.2	rs12973413	19:10444826_G_A	0.00356871	FALSE
NREM sleep	19p13.2	rs12973413	19:10311354_C_T	0.0035636	FALSE
NREM sleep	19p13.2	rs12973413	19:10415781_T_C	0.00354301	FALSE
NREM sleep	19p13.2	rs12973413	19:10168703_G_T	0.00353987	FALSE
NREM sleep	19p13.2	rs12973413	19:9912917_G_A	0.00353634	FALSE
NREM sleep	19p13.2	rs12973413	19:10272896_T_C	0.00352183	FALSE
NREM sleep	19p13.2	rs12973413	19:9894819_C_CACAGAG	0.00352106	FALSE
NREM sleep	19p13.2	rs12973413	19:10318222_A_G	0.00352093	FALSE
NREM sleep	19p13.2	rs12973413	19:9768064_C_T	0.00352076	FALSE
NREM sleep	19p13.2	rs12973413	19:10240298_T_TA	0.00350548	FALSE
NREM sleep	19p13.2	rs12973413	19:10240299_T_TA	0.00350548	FALSE
NREM sleep	19p13.2	rs12973413	19:9955964_G_GT	0.00348103	FALSE
NREM sleep	19p13.2	rs12973413	19:9468156_A_T	0.00347482	FALSE
NREM sleep	19p13.2	rs12973413	19:9580945_T_A	0.00347413	FALSE
NREM sleep	19p13.2	rs12973413	19:9594336_G_A	0.00347271	FALSE
NREM sleep	19p13.2	rs12973413	19:10249962_C_T	0.00347028	FALSE
NREM sleep	19p13.2	rs12973413	19:9897631_C_A	0.00346444	FALSE
NREM sleep	19p13.2	rs12973413	19:9901617_T_C	0.00346405	FALSE
NREM sleep	19p13.2	rs12973413	19:10061232_G_GTA	0.00346341	FALSE
NREM sleep	19p13.2	rs12973413	19:10395683_A_G	0.00345666	FALSE
NREM sleep	19p13.2	rs12973413	19:10235099_G_C	0.0034486	FALSE
NREM sleep	19p13.2	rs12973413	19:10280125_G_C	0.00343318	FALSE
NREM sleep	19p13.2	rs12973413	19:10286843_C_CA	0.0034267	FALSE
NREM sleep	19p13.2	rs12973413	19:9517398_C_T	0.00342464	FALSE
NREM sleep	19p13.2	rs12973413	19:10401098_G_C	0.00342245	FALSE
NREM sleep	19p13.2	rs12973413	19:10330138_TA_T	0.00341618	FALSE
NREM sleep	19p13.2	rs12973413	19:10240241_T_A	0.00341523	FALSE
NREM sleep	19p13.2	rs12973413	19:9906728_AG_A	0.00341497	FALSE
NREM sleep	19p13.2	rs12973413	19:10295124_G_A	0.00341221	FALSE
NREM sleep	19p13.2	rs12973413	19:10078916_T_C	0.003411	FALSE
NREM sleep	19p13.2	rs12973413	19:10167482_ATTTT_A	0.0034096	FALSE
NREM sleep	19p13.2	rs12973413	19:9590817_A_C	0.00340659	FALSE
NREM sleep	19p13.2	rs12973413	19:9530687_TGG_TG	0.00339536	FALSE
NREM sleep	19p13.2	rs12973413	19:9909543_C_T	0.00339123	FALSE
NREM sleep	19p13.2	rs12973413	19:10404612_G_A	0.00337912	FALSE
NREM sleep	19p13.2	rs12973413	19:10168314_G_T	0.00336348	FALSE
NREM sleep	19p13.2	rs12973413	19:10317215_G_A	0.00335839	FALSE
NREM sleep	19p13.2	rs12973413	19:9531902_T_C	0.0033549	FALSE
NREM sleep	19p13.2	rs12973413	19:9715044_G_A	0.0033535	FALSE
NREM sleep	19p13.2	rs12973413	19:9597632_C_T	0.00334815	FALSE
NREM sleep	19p13.2	rs12973413	19:9933558_G_C	0.00334176	FALSE
NREM sleep	19p13.2	rs12973413	19:10222558_G_T	0.00333886	FALSE
NREM sleep	19p13.2	rs12973413	19:9517537_C_G	0.00333614	FALSE
NREM sleep	19p13.2	rs12973413	19:10227010_A_G	0.00333301	FALSE
NREM sleep	19p13.2	rs12973413	19:9591075_A_G	0.00333023	FALSE
NREM sleep	19p13.2	rs12973413	19:9462192_C_T	0.00332726	FALSE
NREM sleep	19p13.2	rs12973413	19:9468155_G_T	0.00332296	FALSE
NREM sleep	19p13.2	rs12973413	19:9933389_C_G	0.00331784	FALSE
NREM sleep	19p13.2	rs12973413	19:10309868_CT_C	0.0033065	FALSE
NREM sleep	19p13.2	rs12973413	19:9932831_C_T	0.00330636	FALSE
NREM sleep	19p13.2	rs12973413	19:9444190_C_T	0.00330484	FALSE
NREM sleep	19p13.2	rs12973413	19:9633696_A_T	0.00330419	FALSE
NREM sleep	19p13.2	rs12973413	19:10168301_C_T	0.00330278	FALSE
NREM sleep	19p13.2	rs12973413	19:10271997_GTAAA_G	0.00329976	FALSE
NREM sleep	19p13.2	rs12973413	19:10414450_G_A	0.0032839	FALSE
NREM sleep	19p13.2	rs12973413	19:9579672_G_A	0.00327223	FALSE
NREM sleep	19p13.2	rs12973413	19:10382973_G_A	0.00327214	FALSE
NREM sleep	19p13.2	rs12973413	19:10150448_TAC_T	0.00327048	FALSE
NREM sleep	19p13.2	rs12973413	19:9926860_G_A	0.00326179	FALSE
NREM sleep	19p13.2	rs12973413	19:9911911_C_T	0.00325832	FALSE
NREM sleep	19p13.2	rs12973413	19:10104948_T_A	0.00325548	FALSE
NREM sleep	19p13.2	rs12973413	19:10167671_T_C	0.00324899	FALSE
NREM sleep	19p13.2	rs12973413	19:9937271_A_T	0.00323554	FALSE
NREM sleep	19p13.2	rs12973413	19:10087734_C_T	0.00322673	FALSE
NREM sleep	19p13.2	rs12973413	19:9916167_T_TAAAAA	0.00322334	FALSE
NREM sleep	19p13.2	rs12973413	19:9937789_T_A	0.0032153	FALSE
NREM sleep	19p13.2	rs12973413	19:9601170_A_G	0.00321487	FALSE
NREM sleep	19p13.2	rs12973413	19:10293759_A_G	0.00321128	FALSE
NREM sleep	19p13.2	rs12973413	19:9732996_A_C	0.00321094	FALSE
NREM sleep	19p13.2	rs12973413	19:9490442_T_C	0.00320949	FALSE
NREM sleep	19p13.2	rs12973413	19:9482185_G_A	0.00319354	FALSE
NREM sleep	19p13.2	rs12973413	19:10080691_T_TG	0.00319302	FALSE
NREM sleep	19p13.2	rs12973413	19:9467671_A_G	0.00319045	FALSE
NREM sleep	19p13.2	rs12973413	19:9536418_C_T	0.00318485	FALSE
NREM sleep	19p13.2	rs12973413	19:9955920_T_TTTTG	0.00318169	FALSE
NREM sleep	19p13.2	rs12973413	19:10263129_C_A	0.00317981	FALSE
NREM sleep	19p13.2	rs12973413	19:9530081_G_C	0.00317921	FALSE
NREM sleep	19p13.2	rs12973413	19:10061234_A_G	0.00317717	FALSE
NREM sleep	19p13.2	rs12973413	19:10020414_G_A	0.003175	FALSE
NREM sleep	19p13.2	rs12973413	19:9633698_A_T	0.00315998	FALSE
NREM sleep	19p13.2	rs12973413	19:9798008_G_A	0.00315781	FALSE
NREM sleep	19p13.2	rs12973413	19:10064981_G_C	0.00315632	FALSE
NREM sleep	19p13.2	rs12973413	19:10387268_C_T	0.00315249	FALSE
NREM sleep	19p13.2	rs12973413	19:9782421_C_T	0.00315098	FALSE
NREM sleep	19p13.2	rs12973413	19:9789796_G_A	0.00315068	FALSE
NREM sleep	19p13.2	rs12973413	19:10305282_G_A	0.00314825	FALSE
NREM sleep	19p13.2	rs12973413	19:9532083_G_A	0.00314496	FALSE
NREM sleep	19p13.2	rs12973413	19:9537166_C_CA	0.00314246	FALSE
NREM sleep	19p13.2	rs12973413	19:9529783_G_C	0.00314195	FALSE
NREM sleep	19p13.2	rs12973413	19:9531342_A_G	0.00314125	FALSE
NREM sleep	19p13.2	rs12973413	19:9506099_C_G	0.00314114	FALSE
NREM sleep	19p13.2	rs12973413	19:9531541_C_T	0.00314111	FALSE
NREM sleep	19p13.2	rs12973413	19:9926332_C_CT	0.00314052	FALSE
NREM sleep	19p13.2	rs12973413	19:9531393_G_T	0.00314051	FALSE
NREM sleep	19p13.2	rs12973413	19:10450285_G_A	0.00313182	FALSE
NREM sleep	19p13.2	rs12973413	19:10126641_A_T	0.00312955	FALSE
NREM sleep	19p13.2	rs12973413	19:10168287_T_C	0.00312678	FALSE
NREM sleep	19p13.2	rs12973413	19:10081322_G_A	0.00312561	FALSE
NREM sleep	19p13.2	rs12973413	19:10085315_A_G	0.00312334	FALSE
NREM sleep	19p13.2	rs12973413	19:9528277_C_A	0.00312119	FALSE
NREM sleep	19p13.2	rs12973413	19:9526017_G_A	0.00311039	FALSE
NREM sleep	19p13.2	rs12973413	19:10022237_C_T	0.00311013	FALSE
NREM sleep	19p13.2	rs12973413	19:10105240_A_G	0.00310903	FALSE
NREM sleep	19p13.2	rs12973413	19:9532524_CCTTT_C	0.00310886	FALSE
NREM sleep	19p13.2	rs12973413	19:9823027_T_A	0.00310628	FALSE
NREM sleep	19p13.2	rs12973413	19:10154673_T_C	0.00310074	FALSE
NREM sleep	19p13.2	rs12973413	19:10218621_C_A	0.00309897	FALSE
NREM sleep	19p13.2	rs12973413	19:10413374_G_A	0.00309668	FALSE
NREM sleep	19p13.2	rs12973413	19:9531693_C_T	0.00309409	FALSE
NREM sleep	19p13.2	rs12973413	19:10108861_A_G	0.00309389	FALSE
NREM sleep	19p13.2	rs12973413	19:10155884_C_T	0.00307964	FALSE
NREM sleep	19p13.2	rs12973413	19:9890957_G_A	0.00307562	FALSE
NREM sleep	19p13.2	rs12973413	19:9532813_A_C	0.00306784	FALSE
NREM sleep	19p13.2	rs12973413	19:9525949_T_C	0.00306402	FALSE
NREM sleep	19p13.2	rs12973413	19:9896379_T_G	0.00306351	FALSE
NREM sleep	19p13.2	rs12973413	19:9922223_G_A	0.00306209	FALSE
NREM sleep	19p13.2	rs12973413	19:9954595_G_T	0.00306136	FALSE
NREM sleep	19p13.2	rs12973413	19:9527785_GC_G	0.00305511	FALSE
NREM sleep	19p13.2	rs12973413	19:9796709_T_A	0.00304847	FALSE
NREM sleep	19p13.2	rs12973413	19:9533456_C_CA	0.00304734	FALSE
NREM sleep	19p13.2	rs12973413	19:9533805_G_T	0.00304263	FALSE
NREM sleep	19p13.2	rs12973413	19:10205235_C_T	0.00304004	FALSE
NREM sleep	19p13.2	rs12973413	19:10321308_T_C	0.00303961	FALSE
NREM sleep	19p13.2	rs12973413	19:9539581_AT_A	0.00303375	FALSE
NREM sleep	19p13.2	rs12973413	19:9525913_G_A	0.00303164	FALSE
NREM sleep	19p13.2	rs12973413	19:10096482_C_T	0.00302952	FALSE
NREM sleep	19p13.2	rs12973413	19:9846647_C_G	0.00302599	FALSE
NREM sleep	19p13.2	rs12973413	19:9541045_G_GACTC	0.0030204	FALSE
NREM sleep	19p13.2	rs12973413	19:9541048_C_CT	0.00301658	FALSE
NREM sleep	19p13.2	rs12973413	19:10214214_C_T	0.00301175	FALSE
NREM sleep	19p13.2	rs12973413	19:10222195_A_G	0.00300925	FALSE
NREM sleep	19p13.2	rs12973413	19:9631069_C_A	0.00300879	FALSE
NREM sleep	19p13.2	rs12973413	19:9531446_A_G	0.00300676	FALSE
NREM sleep	19p13.2	rs12973413	19:10391716_A_AT	0.00300455	FALSE
NREM sleep	19p13.2	rs12973413	19:9976512_C_A	0.00299774	FALSE
NREM sleep	19p13.2	rs12973413	19:9838294_G_A	0.00299694	FALSE
NREM sleep	19p13.2	rs12973413	19:9993586_A_T	0.00299023	FALSE
NREM sleep	19p13.2	rs12973413	19:10218524_C_G	0.00298138	FALSE
NREM sleep	19p13.2	rs12973413	19:9500778_AG_A	0.00298015	FALSE
NREM sleep	19p13.2	rs12973413	19:10391535_G_A	0.00297575	FALSE
NREM sleep	19p13.2	rs12973413	19:10168852_C_T	0.00296902	FALSE
NREM sleep	19p13.2	rs12973413	19:9539691_C_T	0.00296587	FALSE
NREM sleep	19p13.2	rs12973413	19:9539669_C_T	0.00296253	FALSE
NREM sleep	19p13.2	rs12973413	19:9767547_AAT_A	0.00296248	FALSE
NREM sleep	19p13.2	rs12973413	19:10168565_T_A	0.00296072	FALSE
NREM sleep	19p13.2	rs12973413	19:10458547_G_T	0.00295728	FALSE
NREM sleep	19p13.2	rs12973413	19:9537191_G_C	0.0029564	FALSE
NREM sleep	19p13.2	rs12973413	19:10162296_C_T	0.00295564	FALSE
NREM sleep	19p13.2	rs12973413	19:9903399_C_T	0.00295504	FALSE
NREM sleep	19p13.2	rs12973413	19:10144443_G_GTCACAAGGCACGATA	0.00295485	FALSE
NREM sleep	19p13.2	rs12973413	19:9924037_G_A	0.00294998	FALSE
NREM sleep	19p13.2	rs12973413	19:9922783_T_C	0.0029497	FALSE
NREM sleep	19p13.2	rs12973413	19:9812326_A_G	0.00294518	FALSE
NREM sleep	19p13.2	rs12973413	19:9539522_A_G	0.00292769	FALSE
NREM sleep	19p13.2	rs12973413	19:10095682_T_C	0.00292358	FALSE
NREM sleep	19p13.2	rs12973413	19:10306887_C_G	0.00291863	FALSE
NREM sleep	19p13.2	rs12973413	19:9538658_C_CG	0.00291651	FALSE
NREM sleep	19p13.2	rs12973413	19:9538642_GA_G	0.00291651	FALSE
NREM sleep	19p13.2	rs12973413	19:9850017_G_A	0.00291212	FALSE
NREM sleep	19p13.2	rs12973413	19:10055387_A_C	0.00290971	FALSE
NREM sleep	19p13.2	rs12973413	19:10215023_T_TGTGG	0.00290846	FALSE
NREM sleep	19p13.2	rs12973413	19:9534301_C_T	0.0029019	FALSE
NREM sleep	19p13.2	rs12973413	19:9535242_G_C	0.00290178	FALSE
NREM sleep	19p13.2	rs12973413	19:9534790_T_C	0.00289731	FALSE
NREM sleep	19p13.2	rs12973413	19:9534602_G_A	0.00289709	FALSE
NREM sleep	19p13.2	rs12973413	19:9534981_A_G	0.00289599	FALSE
NREM sleep	19p13.2	rs12973413	19:10433360_C_T	0.00289457	FALSE
NREM sleep	19p13.2	rs12973413	19:9886358_T_C	0.00289297	FALSE
NREM sleep	19p13.2	rs12973413	19:9532529_CTTTT_C	0.00289181	FALSE
NREM sleep	19p13.2	rs12973413	19:10393234_A_G	0.0028917	FALSE
NREM sleep	19p13.2	rs12973413	19:9534967_G_A	0.00289161	FALSE
NREM sleep	19p13.2	rs12973413	19:10208681_CAA_C	0.00288808	FALSE
NREM sleep	19p13.2	rs12973413	19:9910849_T_A	0.00288694	FALSE
NREM sleep	19p13.2	rs12973413	19:9536203_G_A	0.00288273	FALSE
NREM sleep	19p13.2	rs12973413	19:10450993_G_T	0.00287863	FALSE
NREM sleep	19p13.2	rs12973413	19:9880927_C_A	0.00287375	FALSE
NREM sleep	19p13.2	rs12973413	19:10335923_A_G	0.00287137	FALSE
NREM sleep	19p13.2	rs12973413	19:10155856_G_A	0.0028628	FALSE
NREM sleep	19p13.2	rs12973413	19:10056385_C_T	0.00286201	FALSE
NREM sleep	19p13.2	rs12973413	19:9890030_C_T	0.00286069	FALSE
NREM sleep	19p13.2	rs12973413	19:10393605_C_CTTGATTGA	0.00285633	FALSE
NREM sleep	19p13.2	rs12973413	19:10055863_GGAAA_G	0.00284437	FALSE
NREM sleep	19p13.2	rs12973413	19:9531702_TTTTAA_T	0.00284078	FALSE
NREM sleep	19p13.2	rs12973413	19:10101246_A_AT	0.00283205	FALSE
NREM sleep	19p13.2	rs12973413	19:9540524_T_G	0.00282976	FALSE
NREM sleep	19p13.2	rs12973413	19:9631151_G_A	0.00282153	FALSE
NREM sleep	19p13.2	rs12973413	19:9540622_G_C	0.002813	FALSE
NREM sleep	19p13.2	rs12973413	19:10233622_T_C	0.00280091	FALSE
NREM sleep	19p13.2	rs12973413	19:10218030_C_T	0.00279568	FALSE
NREM sleep	19p13.2	rs12973413	19:10283333_C_T	0.00278975	FALSE
NREM sleep	19p13.2	rs12973413	19:10411437_A_G	0.00278804	FALSE
NREM sleep	19p13.2	rs12973413	19:10080905_TG_T	0.00278434	FALSE
NREM sleep	19p13.2	rs12973413	19:9503113_T_TAA	0.0027735	FALSE
NREM sleep	19p13.2	rs12973413	19:9887011_T_TA	0.00276735	FALSE
NREM sleep	19p13.2	rs12973413	19:10330012_G_A	0.00276618	FALSE
NREM sleep	19p13.2	rs12973413	19:9937186_G_A	0.00276219	FALSE
NREM sleep	19p13.2	rs12973413	19:10414126_C_T	0.00276149	FALSE
NREM sleep	19p13.2	rs12973413	19:9681419_AG_A	0.00276092	FALSE
NREM sleep	19p13.2	rs12973413	19:10285792_CACACACACACACAT_C	0.00276007	FALSE
NREM sleep	19p13.2	rs12973413	19:9673562_TAA_T	0.00275959	FALSE
NREM sleep	19p13.2	rs12973413	19:9943515_ATTT_A	0.00275785	FALSE
NREM sleep	19p13.2	rs12973413	19:10315808_A_AAGAG	0.00275181	FALSE
NREM sleep	19p13.2	rs12973413	19:10156898_C_T	0.00274839	FALSE
NREM sleep	19p13.2	rs12973413	19:9898039_G_A	0.00274378	FALSE
NREM sleep	19p13.2	rs12973413	19:10160578_C_T	0.00273207	FALSE
NREM sleep	19p13.2	rs12973413	19:10253761_G_A	0.00272721	FALSE
NREM sleep	19p13.2	rs12973413	19:10292901_C_T	0.00272397	FALSE
NREM sleep	19p13.2	rs12973413	19:10320460_T_A	0.00272158	FALSE
NREM sleep	19p13.2	rs12973413	19:10396336_C_T	0.00271902	FALSE
NREM sleep	19p13.2	rs12973413	19:10096153_C_G	0.00271882	FALSE
NREM sleep	19p13.2	rs12973413	19:10425995_G_T	0.0027136	FALSE
NREM sleep	19p13.2	rs12973413	19:9879584_A_G	0.00271126	FALSE
NREM sleep	19p13.2	rs12973413	19:10329035_C_T	0.00271063	FALSE
NREM sleep	19p13.2	rs12973413	19:9712141_AT_A	0.00270833	FALSE
NREM sleep	19p13.2	rs12973413	19:10288761_C_T	0.00270796	FALSE
NREM sleep	19p13.2	rs12973413	19:9937558_A_G	0.0027017	FALSE
NREM sleep	19p13.2	rs12973413	19:10104846_A_AT	0.0026959	FALSE
NREM sleep	19p13.2	rs12973413	19:9900983_G_A	0.00269474	FALSE
NREM sleep	19p13.2	rs12973413	19:9720283_T_C	0.00268929	FALSE
NREM sleep	19p13.2	rs12973413	19:10393605_C_CTTGA	0.0026869	FALSE
NREM sleep	19p13.2	rs12973413	19:10112148_T_A	0.00268607	FALSE
NREM sleep	19p13.2	rs12973413	19:10182459_T_G	0.00267579	FALSE
NREM sleep	19p13.2	rs12973413	19:9723447_A_G	0.00267241	FALSE
NREM sleep	19p13.2	rs12973413	19:9541161_T_C	0.00267193	FALSE
NREM sleep	19p13.2	rs12973413	19:10267077_T_C	0.00266931	FALSE
NREM sleep	19p13.2	rs12973413	19:9722672_C_T	0.00266625	FALSE
NREM sleep	19p13.2	rs12973413	19:10265248_T_C	0.00266406	FALSE
NREM sleep	19p13.2	rs12973413	19:10328160_T_C	0.00266233	FALSE
NREM sleep	19p13.2	rs12973413	19:10328159_C_G	0.00266128	FALSE
NREM sleep	19p13.2	rs12973413	19:10382537_G_A	0.00265908	FALSE
NREM sleep	19p13.2	rs12973413	19:9767549_T_A	0.00265135	FALSE
NREM sleep	19p13.2	rs12973413	19:10320936_A_AAAAC	0.00264731	FALSE
NREM sleep	19p13.2	rs12973413	19:9887014_T_A	0.00264092	FALSE
NREM sleep	19p13.2	rs12973413	19:9887013_G_A	0.00264092	FALSE
NREM sleep	19p13.2	rs12973413	19:9541012_C_T	0.00264088	FALSE
NREM sleep	19p13.2	rs12973413	19:10319987_T_G	0.00263999	FALSE
NREM sleep	19p13.2	rs12973413	19:9887015_C_A	0.00263537	FALSE
NREM sleep	19p13.2	rs12973413	19:10457382_A_G	0.00263489	FALSE
NREM sleep	19p13.2	rs12973413	19:9715820_G_A	0.00263309	FALSE
NREM sleep	19p13.2	rs12973413	19:10143489_C_A	0.00263246	FALSE
NREM sleep	19p13.2	rs12973413	19:10209192_G_C	0.00262817	FALSE
NREM sleep	19p13.2	rs12973413	19:9510200_C_G	0.00262771	FALSE
NREM sleep	19p13.2	rs12973413	19:10338351_C_T	0.00262758	FALSE
NREM sleep	19p13.2	rs12973413	19:10405734_G_A	0.00262586	FALSE
NREM sleep	19p13.2	rs12973413	19:9715427_G_A	0.00262216	FALSE
NREM sleep	19p13.2	rs12973413	19:9531425_C_G	0.00262008	FALSE
NREM sleep	19p13.2	rs12973413	19:10471462_C_T	0.00261984	FALSE
NREM sleep	19p13.2	rs12973413	19:10409326_C_T	0.00261676	FALSE
NREM sleep	19p13.2	rs12973413	19:9881746_C_A	0.00261646	FALSE
NREM sleep	19p13.2	rs12973413	19:10407169_G_C	0.00261588	FALSE
NREM sleep	19p13.2	rs12973413	19:9717659_C_G	0.00261282	FALSE
NREM sleep	19p13.2	rs12973413	19:10275660_C_T	0.00260633	FALSE
NREM sleep	19p13.2	rs12973413	19:10453641_AT_A	0.0025987	FALSE
NREM sleep	19p13.2	rs12973413	19:10306819_C_T	0.00259641	FALSE
NREM sleep	19p13.2	rs12973413	19:9983207_A_G	0.00259447	FALSE
NREM sleep	19p13.2	rs12973413	19:10436562_C_T	0.00259349	FALSE
NREM sleep	19p13.2	rs12973413	19:10314047_CT_C	0.00258213	FALSE
NREM sleep	19p13.2	rs12973413	19:10411053_T_C	0.00258023	FALSE
NREM sleep	19p13.2	rs12973413	19:9503576_G_A	0.00257919	FALSE
NREM sleep	19p13.2	rs12973413	19:10458633_C_T	0.00257883	FALSE
NREM sleep	19p13.2	rs12973413	19:10329857_C_CA	0.00257593	FALSE
NREM sleep	19p13.2	rs12973413	19:10009210_T_A	0.00257406	FALSE
NREM sleep	19p13.2	rs12973413	19:10071256_C_T	0.00257264	FALSE
NREM sleep	19p13.2	rs12973413	19:10363455_C_CT	0.00257106	FALSE
NREM sleep	19p13.2	rs12973413	19:9726998_C_A	0.00257082	FALSE
NREM sleep	19p13.2	rs12973413	19:9817126_CAAAAAAAAAAA_C	0.0025613	FALSE
NREM sleep	19p13.2	rs12973413	19:9995125_T_G	0.00256039	FALSE
NREM sleep	19p13.2	rs12973413	19:10069142_AT_A	0.00255822	FALSE
NREM sleep	19p13.2	rs12973413	19:10258989_A_G	0.00255613	FALSE
NREM sleep	19p13.2	rs12973413	19:10404227_C_G	0.00254898	FALSE
NREM sleep	19p13.2	rs12973413	19:10175840_CA_C	0.00254774	FALSE
NREM sleep	19p13.2	rs12973413	19:10355609_A_ATGTTT	0.00254295	FALSE
NREM sleep	19p13.2	rs12973413	19:9512658_C_T	0.00254243	FALSE
NREM sleep	19p13.2	rs12973413	19:9724444_C_T	0.00253938	FALSE
NREM sleep	19p13.2	rs12973413	19:10477613_C_G	0.0025381	FALSE
NREM sleep	19p13.2	rs12973413	19:9856624_G_A	0.00253098	FALSE
NREM sleep	19p13.2	rs12973413	19:10285412_C_A	0.00252985	FALSE
NREM sleep	19p13.2	rs12973413	19:9873384_C_T	0.00252804	FALSE
NREM sleep	19p13.2	rs12973413	19:10250113_C_T	0.00252694	FALSE
NREM sleep	19p13.2	rs12973413	19:9541640_A_G	0.0025263	FALSE
NREM sleep	19p13.2	rs12973413	19:10319372_T_TCTCA	0.00252586	FALSE
NREM sleep	19p13.2	rs12973413	19:9791364_G_C	0.00252443	FALSE
NREM sleep	19p13.2	rs12973413	19:9855919_C_T	0.00252429	FALSE
NREM sleep	19p13.2	rs12973413	19:9725671_C_T	0.00252396	FALSE
NREM sleep	19p13.2	rs12973413	19:10101388_G_A	0.00251936	FALSE
NREM sleep	19p13.2	rs12973413	19:9542824_A_G	0.00251731	FALSE
NREM sleep	19p13.2	rs12973413	19:10401120_G_A	0.00251392	FALSE
NREM sleep	19p13.2	rs12973413	19:9542806_AT_A	0.00250508	FALSE
NREM sleep	19p13.2	rs12973413	19:10100978_C_G	0.0024993	FALSE
NREM sleep	19p13.2	rs12973413	19:10287635_A_T	0.00249892	FALSE
NREM sleep	19p13.2	rs12973413	19:10284778_A_G	0.00249764	FALSE
NREM sleep	19p13.2	rs12973413	19:9543467_A_AATC	0.00249759	FALSE
NREM sleep	19p13.2	rs12973413	19:9543830_C_T	0.0024921	FALSE
NREM sleep	19p13.2	rs12973413	19:9544652_C_A	0.00248982	FALSE
NREM sleep	19p13.2	rs12973413	19:10468097_T_C	0.00248626	FALSE
NREM sleep	19p13.2	rs12973413	19:10447743_G_A	0.00248379	FALSE
NREM sleep	19p13.2	rs12973413	19:10048029_G_A	0.00248285	FALSE
NREM sleep	19p13.2	rs12973413	19:9801440_TCTCTC_T	0.00248151	FALSE
NREM sleep	19p13.2	rs12973413	19:10101412_G_T	0.00247918	FALSE
NREM sleep	19p13.2	rs12973413	19:9645753_CA_C	0.0024773	FALSE
NREM sleep	19p13.2	rs12973413	19:10159372_A_G	0.00247694	FALSE
NREM sleep	19p13.2	rs12973413	19:9544276_G_A	0.00247564	FALSE
NREM sleep	19p13.2	rs12973413	19:9951916_C_T	0.00247464	FALSE
NREM sleep	19p13.2	rs12973413	19:10331538_T_C	0.00247225	FALSE
NREM sleep	19p13.2	rs12973413	19:10158758_C_T	0.00246362	FALSE
NREM sleep	19p13.2	rs12973413	19:10279189_T_C	0.00246	FALSE
NREM sleep	19p13.2	rs12973413	19:9545030_C_T	0.00245874	FALSE
NREM sleep	19p13.2	rs12973413	19:10078107_C_G	0.00245806	FALSE
NREM sleep	19p13.2	rs12973413	19:9959635_G_A	0.00245742	FALSE
NREM sleep	19p13.2	rs12973413	19:9531435_GA_G	0.00245445	FALSE
NREM sleep	19p13.2	rs12973413	19:9774392_G_A	0.00245192	FALSE
NREM sleep	19p13.2	rs12973413	19:10397238_C_T	0.00245126	FALSE
NREM sleep	19p13.2	rs12973413	19:9865240_T_C	0.00244814	FALSE
NREM sleep	19p13.2	rs12973413	19:10283281_C_T	0.00244665	FALSE
NREM sleep	19p13.2	rs12973413	19:10370639_G_A	0.00244652	FALSE
NREM sleep	19p13.2	rs12973413	19:10314871_G_A	0.00243111	FALSE
NREM sleep	19p13.2	rs12973413	19:10464674_A_G	0.00242311	FALSE
NREM sleep	19p13.2	rs12973413	19:9546306_A_G	0.00242135	FALSE
NREM sleep	19p13.2	rs12973413	19:10115191_A_G	0.00241175	FALSE
NREM sleep	19p13.2	rs12973413	19:10081276_C_G	0.00240509	FALSE
NREM sleep	19p13.2	rs12973413	19:10292208_TA_T	0.00240428	FALSE
NREM sleep	19p13.2	rs12973413	19:10055895_G_A	0.00240403	FALSE
NREM sleep	19p13.2	rs12973413	19:9914120_G_A	0.00239964	FALSE
NREM sleep	19p13.2	rs12973413	19:9736226_G_A	0.00239421	FALSE
NREM sleep	19p13.2	rs12973413	19:9934456_A_G	0.00239233	FALSE
NREM sleep	19p13.2	rs12973413	19:10193898_T_C	0.00239075	FALSE
NREM sleep	19p13.2	rs12973413	19:9769047_C_CA	0.00238786	FALSE
NREM sleep	19p13.2	rs12973413	19:9734827_C_T	0.00238675	FALSE
NREM sleep	19p13.2	rs12973413	19:10078505_A_G	0.00238611	FALSE
NREM sleep	19p13.2	rs12973413	19:10482699_A_C	0.00238559	FALSE
NREM sleep	19p13.2	rs12973413	19:10166233_C_T	0.00238261	FALSE
NREM sleep	19p13.2	rs12973413	19:10166243_G_T	0.00238029	FALSE
NREM sleep	19p13.2	rs12973413	19:10166253_T_C	0.00237559	FALSE
NREM sleep	19p13.2	rs12973413	19:10416877_C_T	0.00237503	FALSE
NREM sleep	19p13.2	rs12973413	19:9731945_ACT_A	0.00237284	FALSE
NREM sleep	19p13.2	rs12973413	19:10389246_TTC_T	0.00237247	FALSE
NREM sleep	19p13.2	rs12973413	19:10397131_G_A	0.0023708	FALSE
NREM sleep	19p13.2	rs12973413	19:9791226_A_G	0.00236835	FALSE
NREM sleep	19p13.2	rs12973413	19:9886762_G_A	0.00236541	FALSE
NREM sleep	19p13.2	rs12973413	19:10165854_T_C	0.0023599	FALSE
NREM sleep	19p13.2	rs12973413	19:9762494_G_GGCT	0.00235948	FALSE
NREM sleep	19p13.2	rs12973413	19:10409383_T_A	0.0023586	FALSE
NREM sleep	19p13.2	rs12973413	19:9829523_TATACATAC_T	0.00235859	FALSE
NREM sleep	19p13.2	rs12973413	19:10317763_A_G	0.00235798	FALSE
NREM sleep	19p13.2	rs12973413	19:10408439_A_C	0.0023579	FALSE
NREM sleep	19p13.2	rs12973413	19:9887312_C_T	0.00235768	FALSE
NREM sleep	19p13.2	rs12973413	19:10225335_G_A	0.00235675	FALSE
NREM sleep	19p13.2	rs12973413	19:9886927_G_A	0.0023563	FALSE
NREM sleep	19p13.2	rs12973413	19:9736937_G_A	0.00235528	FALSE
NREM sleep	19p13.2	rs12973413	19:10165844_G_A	0.00235428	FALSE
NREM sleep	19p13.2	rs12973413	19:9886283_C_T	0.00235235	FALSE
NREM sleep	19p13.2	rs12973413	19:10165666_T_C	0.00235058	FALSE
NREM sleep	19p13.2	rs12973413	19:9541046_A_ACTCAC	0.00234873	FALSE
NREM sleep	19p13.2	rs12973413	19:10165473_G_A	0.00234788	FALSE
NREM sleep	19p13.2	rs12973413	19:10245996_T_C	0.00234768	FALSE
NREM sleep	19p13.2	rs12973413	19:9469606_A_G	0.00234517	FALSE
NREM sleep	19p13.2	rs12973413	19:10466771_G_C	0.00234298	FALSE
NREM sleep	19p13.2	rs12973413	19:10465832_G_A	0.00234255	FALSE
NREM sleep	19p13.2	rs12973413	19:9714048_CA_C	0.00234229	FALSE
NREM sleep	19p13.2	rs12973413	19:10462632_T_A	0.00234217	FALSE
NREM sleep	19p13.2	rs12973413	19:10214492_T_C	0.00234157	FALSE
NREM sleep	19p13.2	rs12973413	19:10352934_A_C	0.00233954	FALSE
NREM sleep	19p13.2	rs12973413	19:10415648_G_A	0.00233622	FALSE
NREM sleep	19p13.2	rs12973413	19:10090323_G_A	0.00233619	FALSE
NREM sleep	19p13.2	rs12973413	19:9767551_T_A	0.00233412	FALSE
NREM sleep	19p13.2	rs12973413	19:9881379_A_C	0.00233325	FALSE
NREM sleep	19p13.2	rs12973413	19:10463404_C_A	0.00233125	FALSE
NREM sleep	19p13.2	rs12973413	19:9896087_T_G	0.0023272	FALSE
NREM sleep	19p13.2	rs12973413	19:10229726_TGGCAGTCCTCACTCACCTCCC_T	0.00232705	FALSE
NREM sleep	19p13.2	rs12973413	19:10392638_G_C	0.0023247	FALSE
NREM sleep	19p13.2	rs12973413	19:10459771_T_G	0.00232373	FALSE
NREM sleep	19p13.2	rs12973413	19:10460027_T_G	0.00232359	FALSE
NREM sleep	19p13.2	rs12973413	19:9731965_G_A	0.00231972	FALSE
NREM sleep	19p13.2	rs12973413	19:10109724_CTTTCTCTTTT_C	0.00231828	FALSE
NREM sleep	19p13.2	rs12973413	19:10391611_T_G	0.00231711	FALSE
NREM sleep	19p13.2	rs12973413	19:9737074_T_C	0.00231637	FALSE
NREM sleep	19p13.2	rs12973413	19:9738196_C_T	0.00231534	FALSE
NREM sleep	19p13.2	rs12973413	19:9832424_C_G	0.00231058	FALSE
NREM sleep	19p13.2	rs12973413	19:10078589_T_C	0.00230851	FALSE
NREM sleep	19p13.2	rs12973413	19:10259041_A_G	0.0023083	FALSE
NREM sleep	19p13.2	rs12973413	19:10272805_G_A	0.00230768	FALSE
NREM sleep	19p13.2	rs12973413	19:10070500_G_A	0.0023073	FALSE
NREM sleep	19p13.2	rs12973413	19:9833477_T_C	0.00230692	FALSE
NREM sleep	19p13.2	rs12973413	19:9841283_G_A	0.00230684	FALSE
NREM sleep	19p13.2	rs12973413	19:10165011_A_G	0.00230567	FALSE
NREM sleep	19p13.2	rs12973413	19:9527025_CTTGTTT_C	0.00230501	FALSE
NREM sleep	19p13.2	rs12973413	19:9846225_C_T	0.00230269	FALSE
NREM sleep	19p13.2	rs12973413	19:10166759_G_A	0.00229924	FALSE
NREM sleep	19p13.2	rs12973413	19:10058487_AAATAATAATAATAAT_A	0.00229674	FALSE
NREM sleep	19p13.2	rs12973413	19:10318080_A_G	0.00229261	FALSE
NREM sleep	19p13.2	rs12973413	19:10273372_T_C	0.00228989	FALSE
NREM sleep	19p13.2	rs12973413	19:9919867_AT_A	0.00228967	FALSE
NREM sleep	19p13.2	rs12973413	19:9973933_G_A	0.0022877	FALSE
NREM sleep	19p13.2	rs12973413	19:10089797_C_CA	0.00228709	FALSE
NREM sleep	19p13.2	rs12973413	19:9956366_A_G	0.00228472	FALSE
NREM sleep	19p13.2	rs12973413	19:9819950_A_G	0.00228017	FALSE
NREM sleep	19p13.2	rs12973413	19:10109658_CTCCT_C	0.00227971	FALSE
NREM sleep	19p13.2	rs12973413	19:9895027_T_C	0.00227947	FALSE
NREM sleep	19p13.2	rs12973413	19:10109700_T_A	0.00227877	FALSE
NREM sleep	19p13.2	rs12973413	19:9780403_C_T	0.00227871	FALSE
NREM sleep	19p13.2	rs12973413	19:10109704_CTTTCTT_C	0.00227869	FALSE
NREM sleep	19p13.2	rs12973413	19:9874622_T_C	0.00227853	FALSE
NREM sleep	19p13.2	rs12973413	19:10293803_T_A	0.00227601	FALSE
NREM sleep	19p13.2	rs12973413	19:9860935_TC_T	0.00227213	FALSE
NREM sleep	19p13.2	rs12973413	19:10166586_G_A	0.00227052	FALSE
NREM sleep	19p13.2	rs12973413	19:9965692_T_C	0.00226912	FALSE
NREM sleep	19p13.2	rs12973413	19:9832530_T_C	0.00226519	FALSE
NREM sleep	19p13.2	rs12973413	19:10250361_G_A	0.00226169	FALSE
NREM sleep	19p13.2	rs12973413	19:10094201_G_T	0.00226123	FALSE
NREM sleep	19p13.2	rs12973413	19:9494972_TTCG_T	0.00225612	FALSE
NREM sleep	19p13.2	rs12973413	19:9778032_C_T	0.00224858	FALSE
NREM sleep	19p13.2	rs12973413	19:9511566_T_C	0.00224785	FALSE
NREM sleep	19p13.2	rs12973413	19:10166114_A_G	0.00224669	FALSE
NREM sleep	19p13.2	rs12973413	19:10370133_G_A	0.00224651	FALSE
NREM sleep	19p13.2	rs12973413	19:10191542_T_C	0.0022462	FALSE
NREM sleep	19p13.2	rs12973413	19:10266286_T_G	0.00224476	FALSE
NREM sleep	19p13.2	rs12973413	19:10462739_T_TTC	0.0022376	FALSE
NREM sleep	19p13.2	rs12973413	19:9734056_C_T	0.00223723	FALSE
NREM sleep	19p13.2	rs12973413	19:9946917_A_G	0.00223548	FALSE
NREM sleep	19p13.2	rs12973413	19:9865235_T_C	0.00223336	FALSE
NREM sleep	19p13.2	rs12973413	19:10237427_T_C	0.00223276	FALSE
NREM sleep	19p13.2	rs12973413	19:10438682_CAG_C	0.00223151	FALSE
NREM sleep	19p13.2	rs12973413	19:9852948_G_A	0.00222642	FALSE
NREM sleep	19p13.2	rs12973413	19:10093680_C_T	0.00222612	FALSE
NREM sleep	19p13.2	rs12973413	19:10094023_T_A	0.00222597	FALSE
NREM sleep	19p13.2	rs12973413	19:10094195_CA_C	0.00222594	FALSE
NREM sleep	19p13.2	rs12973413	19:9515326_TAA_T	0.00222503	FALSE
NREM sleep	19p13.2	rs12973413	19:10238264_T_G	0.0022237	FALSE
NREM sleep	19p13.2	rs12973413	19:10005054_A_G	0.00222312	FALSE
NREM sleep	19p13.2	rs12973413	19:9863668_C_T	0.00221452	FALSE
NREM sleep	19p13.2	rs12973413	19:9864222_G_A	0.00221222	FALSE
NREM sleep	19p13.2	rs12973413	19:9864321_C_T	0.002212	FALSE
NREM sleep	19p13.2	rs12973413	19:10104766_A_T	0.00221143	FALSE
NREM sleep	19p13.2	rs12973413	19:10080726_A_G	0.00220749	FALSE
NREM sleep	19p13.2	rs12973413	19:10080729_A_G	0.00220749	FALSE
NREM sleep	19p13.2	rs12973413	19:9811728_C_T	0.00220742	FALSE
NREM sleep	19p13.2	rs12973413	19:9763229_A_C	0.0022073	FALSE
NREM sleep	19p13.2	rs12973413	19:9797014_C_T	0.00220727	FALSE
NREM sleep	19p13.2	rs12973413	19:9762674_A_G	0.00220718	FALSE
NREM sleep	19p13.2	rs12973413	19:9865579_T_C	0.00220713	FALSE
NREM sleep	19p13.2	rs12973413	19:10060941_G_T	0.00220504	FALSE
NREM sleep	19p13.2	rs12973413	19:10260030_C_A	0.00220497	FALSE
NREM sleep	19p13.2	rs12973413	19:9944787_G_C	0.00219502	FALSE
NREM sleep	19p13.2	rs12973413	19:9792245_G_A	0.00219415	FALSE
NREM sleep	19p13.2	rs12973413	19:9792287_G_A	0.00219415	FALSE
NREM sleep	19p13.2	rs12973413	19:9782461_G_A	0.00219395	FALSE
NREM sleep	19p13.2	rs12973413	19:9795687_G_A	0.00219384	FALSE
NREM sleep	19p13.2	rs12973413	19:10285794_CACACACACACAT_C	0.00219343	FALSE
NREM sleep	19p13.2	rs12973413	19:9795149_T_C	0.00219309	FALSE
NREM sleep	19p13.2	rs12973413	19:10465661_GTT_G	0.0021916	FALSE
NREM sleep	19p13.2	rs12973413	19:9778776_G_A	0.00219159	FALSE
NREM sleep	19p13.2	rs12973413	19:10408355_CG_C	0.00219156	FALSE
NREM sleep	19p13.2	rs12973413	19:9779058_A_G	0.00219153	FALSE
NREM sleep	19p13.2	rs12973413	19:9786121_C_G	0.00219151	FALSE
NREM sleep	19p13.2	rs12973413	19:9786581_C_T	0.00219151	FALSE
NREM sleep	19p13.2	rs12973413	19:9782940_G_A	0.00219139	FALSE
NREM sleep	19p13.2	rs12973413	19:10055891_G_A	0.00219098	FALSE
NREM sleep	19p13.2	rs12973413	19:10239943_T_C	0.00219097	FALSE
NREM sleep	19p13.2	rs12973413	19:10303685_C_T	0.00219087	FALSE
NREM sleep	19p13.2	rs12973413	19:10093542_A_C	0.00219055	FALSE
NREM sleep	19p13.2	rs12973413	19:9803081_G_A	0.00219046	FALSE
NREM sleep	19p13.2	rs12973413	19:10264885_CAG_C	0.00218875	FALSE
NREM sleep	19p13.2	rs12973413	19:10293627_T_C	0.00218823	FALSE
NREM sleep	19p13.2	rs12973413	19:10045125_G_T	0.00218724	FALSE
NREM sleep	19p13.2	rs12973413	19:10301302_G_A	0.00218658	FALSE
NREM sleep	19p13.2	rs12973413	19:9530597_G_A	0.00218512	FALSE
NREM sleep	19p13.2	rs12973413	19:10236724_C_T	0.00218329	FALSE
NREM sleep	19p13.2	rs12973413	19:9632905_C_T	0.00218325	FALSE
NREM sleep	19p13.2	rs12973413	19:10267266_C_A	0.00218312	FALSE
NREM sleep	19p13.2	rs12973413	19:10267252_G_T	0.00218293	FALSE
NREM sleep	19p13.2	rs12973413	19:10136013_A_C	0.00218274	FALSE
NREM sleep	19p13.2	rs12973413	19:10275520_C_A	0.00218263	FALSE
NREM sleep	19p13.2	rs12973413	19:9769913_G_A	0.00218185	FALSE
NREM sleep	19p13.2	rs12973413	19:9772253_C_T	0.0021817	FALSE
NREM sleep	19p13.2	rs12973413	19:9772332_G_A	0.0021817	FALSE
NREM sleep	19p13.2	rs12973413	19:9802397_C_G	0.00218086	FALSE
NREM sleep	19p13.2	rs12973413	19:10294275_G_T	0.00218078	FALSE
NREM sleep	19p13.2	rs12973413	19:10248270_G_C	0.00217807	FALSE
NREM sleep	19p13.2	rs12973413	19:9790742_G_A	0.00217538	FALSE
NREM sleep	19p13.2	rs12973413	19:10247269_G_A	0.00217537	FALSE
NREM sleep	19p13.2	rs12973413	19:10214910_T_C	0.00217463	FALSE
NREM sleep	19p13.2	rs12973413	19:9818851_A_G	0.00217427	FALSE
NREM sleep	19p13.2	rs12973413	19:9774155_A_G	0.00217426	FALSE
NREM sleep	19p13.2	rs12973413	19:9538581_G_T	0.00217391	FALSE
NREM sleep	19p13.2	rs12973413	19:10134861_C_T	0.00217359	FALSE
NREM sleep	19p13.2	rs12973413	19:9730551_ATC_A	0.0021727	FALSE
NREM sleep	19p13.2	rs12973413	19:9820116_C_T	0.00217247	FALSE
NREM sleep	19p13.2	rs12973413	19:9814421_A_C	0.00216857	FALSE
NREM sleep	19p13.2	rs12973413	19:10452774_C_A	0.00216845	FALSE
NREM sleep	19p13.2	rs12973413	19:9730596_TC_T	0.00216764	FALSE
NREM sleep	19p13.2	rs12973413	19:9804976_C_T	0.00216623	FALSE
NREM sleep	19p13.2	rs12973413	19:9809844_C_A	0.00216593	FALSE
NREM sleep	19p13.2	rs12973413	19:10076124_G_A	0.00216508	FALSE
NREM sleep	19p13.2	rs12973413	19:10078125_T_C	0.00216401	FALSE
NREM sleep	19p13.2	rs12973413	19:9817357_C_T	0.00216307	FALSE
NREM sleep	19p13.2	rs12973413	19:10117024_C_A	0.00216282	FALSE
NREM sleep	19p13.2	rs12973413	19:10171041_G_A	0.00216244	FALSE
NREM sleep	19p13.2	rs12973413	19:10291984_G_C	0.00216019	FALSE
NREM sleep	19p13.2	rs12973413	19:10147198_A_G	0.00215962	FALSE
NREM sleep	19p13.2	rs12973413	19:10045229_CCT_C	0.00215836	FALSE
NREM sleep	19p13.2	rs12973413	19:10293800_TA_T	0.00215753	FALSE
NREM sleep	19p13.2	rs12973413	19:10427721_T_A	0.00215472	FALSE
NREM sleep	19p13.2	rs12973413	19:10110518_T_C	0.00215424	FALSE
NREM sleep	19p13.2	rs12973413	19:10094862_C_T	0.00215243	FALSE
NREM sleep	19p13.2	rs12973413	19:9808208_A_AT	0.00215105	FALSE
NREM sleep	19p13.2	rs12973413	19:10442286_C_T	0.00214989	FALSE
NREM sleep	19p13.2	rs12973413	19:10290683_G_A	0.00214818	FALSE
NREM sleep	19p13.2	rs12973413	19:9515200_T_C	0.00214661	FALSE
NREM sleep	19p13.2	rs12973413	19:9515420_T_C	0.0021466	FALSE
NREM sleep	19p13.2	rs12973413	19:10114893_C_T	0.0021457	FALSE
NREM sleep	19p13.2	rs12973413	19:9805692_G_A	0.00214503	FALSE
NREM sleep	19p13.2	rs12973413	19:10276146_G_A	0.00214377	FALSE
NREM sleep	19p13.2	rs12973413	19:10271141_A_C	0.00214347	FALSE
NREM sleep	19p13.2	rs12973413	19:10142303_G_T	0.00214312	FALSE
NREM sleep	19p13.2	rs12973413	19:9962645_G_A	0.00214241	FALSE
NREM sleep	19p13.2	rs12973413	19:9823489_T_G	0.00214203	FALSE
NREM sleep	19p13.2	rs12973413	19:10195324_C_T	0.00214202	FALSE
NREM sleep	19p13.2	rs12973413	19:10314900_G_A	0.00214034	FALSE
NREM sleep	19p13.2	rs12973413	19:10261656_A_G	0.00213961	FALSE
NREM sleep	19p13.2	rs12973413	19:10218391_C_T	0.00213939	FALSE
NREM sleep	19p13.2	rs12973413	19:9824447_A_T	0.00213928	FALSE
NREM sleep	19p13.2	rs12973413	19:10309657_A_G	0.00213896	FALSE
NREM sleep	19p13.2	rs12973413	19:9516653_T_C	0.00213874	FALSE
NREM sleep	19p13.2	rs12973413	19:9744099_G_T	0.0021375	FALSE
NREM sleep	19p13.2	rs12973413	19:10102177_C_T	0.00213729	FALSE
NREM sleep	19p13.2	rs12973413	19:10281230_G_T	0.00213665	FALSE
NREM sleep	19p13.2	rs12973413	19:9826780_T_C	0.00213375	FALSE
NREM sleep	19p13.2	rs12973413	19:10267011_C_A	0.00213346	FALSE
NREM sleep	19p13.2	rs12973413	19:10287751_T_C	0.00213337	FALSE
NREM sleep	19p13.2	rs12973413	19:9746367_G_A	0.0021332	FALSE
NREM sleep	19p13.2	rs12973413	19:9529401_T_C	0.00213293	FALSE
NREM sleep	19p13.2	rs12973413	19:9777459_T_C	0.00213155	FALSE
NREM sleep	19p13.2	rs12973413	19:9518331_C_A	0.00213021	FALSE
NREM sleep	19p13.2	rs12973413	19:10170568_A_C	0.00212965	FALSE
NREM sleep	19p13.2	rs12973413	19:10303449_T_G	0.002129	FALSE
NREM sleep	19p13.2	rs12973413	19:10308952_G_A	0.00212874	FALSE
NREM sleep	19p13.2	rs12973413	19:10242237_T_A	0.00212827	FALSE
NREM sleep	19p13.2	rs12973413	19:10300417_A_G	0.00212774	FALSE
NREM sleep	19p13.2	rs12973413	19:9518670_T_C	0.00212696	FALSE
NREM sleep	19p13.2	rs12973413	19:10441850_C_T	0.00212418	FALSE
NREM sleep	19p13.2	rs12973413	19:9804424_T_G	0.00212312	FALSE
NREM sleep	19p13.2	rs12973413	19:10105520_C_T	0.00212237	FALSE
NREM sleep	19p13.2	rs12973413	19:9748907_G_A	0.00212187	FALSE
NREM sleep	19p13.2	rs12973413	19:9833390_G_A	0.00212	FALSE
NREM sleep	19p13.2	rs12973413	19:9833530_A_G	0.00211981	FALSE
NREM sleep	19p13.2	rs12973413	19:10117420_T_C	0.0021177	FALSE
NREM sleep	19p13.2	rs12973413	19:10285311_A_G	0.00211715	FALSE
NREM sleep	19p13.2	rs12973413	19:9840908_G_A	0.00211692	FALSE
NREM sleep	19p13.2	rs12973413	19:9828255_C_T	0.00211681	FALSE
NREM sleep	19p13.2	rs12973413	19:10279648_A_G	0.00211657	FALSE
NREM sleep	19p13.2	rs12973413	19:10342013_G_T	0.00211654	FALSE
NREM sleep	19p13.2	rs12973413	19:10281040_T_C	0.00211275	FALSE
NREM sleep	19p13.2	rs12973413	19:10245888_CA_C	0.00211228	FALSE
NREM sleep	19p13.2	rs12973413	19:10059871_TTTTA_T	0.00211057	FALSE
NREM sleep	19p13.2	rs12973413	19:10258561_G_A	0.00211017	FALSE
NREM sleep	19p13.2	rs12973413	19:10090849_C_T	0.00211011	FALSE
NREM sleep	19p13.2	rs12973413	19:10164603_T_C	0.00210858	FALSE
NREM sleep	19p13.2	rs12973413	19:9528265_T_C	0.00210728	FALSE
NREM sleep	19p13.2	rs12973413	19:10118978_T_C	0.00210623	FALSE
NREM sleep	19p13.2	rs12973413	19:10281733_C_T	0.00210475	FALSE
NREM sleep	19p13.2	rs12973413	19:10169477_G_A	0.0021047	FALSE
NREM sleep	19p13.2	rs12973413	19:9835957_G_C	0.00210257	FALSE
NREM sleep	19p13.2	rs12973413	19:10280904_T_C	0.00210175	FALSE
NREM sleep	19p13.2	rs12973413	19:10295597_G_A	0.00210124	FALSE
NREM sleep	19p13.2	rs12973413	19:10106871_G_A	0.00209946	FALSE
NREM sleep	19p13.2	rs12973413	19:9509489_T_A	0.00209936	FALSE
NREM sleep	19p13.2	rs12973413	19:10310741_A_C	0.00209847	FALSE
NREM sleep	19p13.2	rs12973413	19:10257412_T_C	0.00209844	FALSE
NREM sleep	19p13.2	rs12973413	19:9520793_T_C	0.00209143	FALSE
NREM sleep	19p13.2	rs12973413	19:10478945_C_T	0.00209064	FALSE
NREM sleep	19p13.2	rs12973413	19:9504006_T_C	0.00208979	FALSE
NREM sleep	19p13.2	rs12973413	19:9504770_A_T	0.00208948	FALSE
NREM sleep	19p13.2	rs12973413	19:9503979_T_C	0.00208875	FALSE
NREM sleep	19p13.2	rs12973413	19:10310854_T_C	0.00208826	FALSE
NREM sleep	19p13.2	rs12973413	19:10013919_C_A	0.00208788	FALSE
NREM sleep	19p13.2	rs12973413	19:10085431_G_A	0.00208624	FALSE
NREM sleep	19p13.2	rs12973413	19:10170601_G_A	0.00208582	FALSE
NREM sleep	19p13.2	rs12973413	19:9843287_C_A	0.00208569	FALSE
NREM sleep	19p13.2	rs12973413	19:9504101_A_G	0.00208485	FALSE
NREM sleep	19p13.2	rs12973413	19:9850690_T_A	0.00208353	FALSE
NREM sleep	19p13.2	rs12973413	19:10310392_A_G	0.00208323	FALSE
NREM sleep	19p13.2	rs12973413	19:9510387_A_G	0.00208153	FALSE
NREM sleep	19p13.2	rs12973413	19:10308037_G_A	0.00208124	FALSE
NREM sleep	19p13.2	rs12973413	19:9849972_C_T	0.00208068	FALSE
NREM sleep	19p13.2	rs12973413	19:9505578_T_C	0.00208035	FALSE
NREM sleep	19p13.2	rs12973413	19:10071594_TG_T	0.00207963	FALSE
NREM sleep	19p13.2	rs12973413	19:9509445_G_A	0.00207951	FALSE
NREM sleep	19p13.2	rs12973413	19:9509631_T_A	0.00207727	FALSE
NREM sleep	19p13.2	rs12973413	19:9522724_A_G	0.00207715	FALSE
NREM sleep	19p13.2	rs12973413	19:10279376_GT_G	0.0020753	FALSE
NREM sleep	19p13.2	rs12973413	19:9526001_A_G	0.00207509	FALSE
NREM sleep	19p13.2	rs12973413	19:10446734_G_A	0.00207482	FALSE
NREM sleep	19p13.2	rs12973413	19:9510390_A_G	0.0020748	FALSE
NREM sleep	19p13.2	rs12973413	19:10458669_A_ACTCATAATCTAT	0.00207465	FALSE
NREM sleep	19p13.2	rs12973413	19:9830795_C_T	0.00207318	FALSE
NREM sleep	19p13.2	rs12973413	19:10283932_C_T	0.00207305	FALSE
NREM sleep	19p13.2	rs12973413	19:9506738_C_T	0.00207295	FALSE
NREM sleep	19p13.2	rs12973413	19:10317976_G_C	0.00207261	FALSE
NREM sleep	19p13.2	rs12973413	19:9506269_G_C	0.00207237	FALSE
NREM sleep	19p13.2	rs12973413	19:9508228_G_C	0.00207181	FALSE
NREM sleep	19p13.2	rs12973413	19:9522388_C_T	0.00207144	FALSE
NREM sleep	19p13.2	rs12973413	19:10312547_T_C	0.00207105	FALSE
NREM sleep	19p13.2	rs12973413	19:9743236_T_A	0.00207055	FALSE
NREM sleep	19p13.2	rs12973413	19:10083235_C_A	0.00207049	FALSE
NREM sleep	19p13.2	rs12973413	19:10311325_A_G	0.00206786	FALSE
NREM sleep	19p13.2	rs12973413	19:10077788_A_G	0.00206678	FALSE
NREM sleep	19p13.2	rs12973413	19:9522477_T_C	0.00206604	FALSE
NREM sleep	19p13.2	rs12973413	19:10240305_T_TTA	0.0020643	FALSE
NREM sleep	19p13.2	rs12973413	19:9537465_T_C	0.00206402	FALSE
NREM sleep	19p13.2	rs12973413	19:10164479_C_G	0.00206237	FALSE
NREM sleep	19p13.2	rs12973413	19:10081130_T_G	0.00206185	FALSE
NREM sleep	19p13.2	rs12973413	19:9513804_C_T	0.00206124	FALSE
NREM sleep	19p13.2	rs12973413	19:10290693_A_G	0.00206069	FALSE
NREM sleep	19p13.2	rs12973413	19:9509490_T_C	0.00205955	FALSE
NREM sleep	19p13.2	rs12973413	19:10004742_A_G	0.00205843	FALSE
NREM sleep	19p13.2	rs12973413	19:10004685_T_C	0.0020584	FALSE
NREM sleep	19p13.2	rs12973413	19:10343503_ATT_A	0.00205819	FALSE
NREM sleep	19p13.2	rs12973413	19:9937838_C_T	0.00205722	FALSE
NREM sleep	19p13.2	rs12973413	19:10256217_G_A	0.00205717	FALSE
NREM sleep	19p13.2	rs12973413	19:10280102_G_A	0.00205541	FALSE
NREM sleep	19p13.2	rs12973413	19:9531245_T_C	0.00205483	FALSE
NREM sleep	19p13.2	rs12973413	19:9509134_G_C	0.00205324	FALSE
NREM sleep	19p13.2	rs12973413	19:10344920_CT_C	0.00205296	FALSE
NREM sleep	19p13.2	rs12973413	19:10077733_T_TCG	0.00205287	FALSE
NREM sleep	19p13.2	rs12973413	19:9879983_C_T	0.0020524	FALSE
NREM sleep	19p13.2	rs12973413	19:10411029_C_G	0.00205084	FALSE
NREM sleep	19p13.2	rs12973413	19:9565401_G_A	0.00205004	FALSE
NREM sleep	19p13.2	rs12973413	19:9785191_A_C	0.0020492	FALSE
NREM sleep	19p13.2	rs12973413	19:10342677_T_TG	0.00204803	FALSE
NREM sleep	19p13.2	rs12973413	19:10444166_G_A	0.00204802	FALSE
NREM sleep	19p13.2	rs12973413	19:9514277_G_A	0.00204799	FALSE
NREM sleep	19p13.2	rs12973413	19:9511071_G_A	0.00204501	FALSE
NREM sleep	19p13.2	rs12973413	19:10092444_C_T	0.00204468	FALSE
NREM sleep	19p13.2	rs12973413	19:10077947_C_T	0.00204466	FALSE
NREM sleep	19p13.2	rs12973413	19:10201117_A_G	0.00204463	FALSE
NREM sleep	19p13.2	rs12973413	19:9890733_T_G	0.00204404	FALSE
NREM sleep	19p13.2	rs12973413	19:10172722_G_A	0.00204269	FALSE
NREM sleep	19p13.2	rs12973413	19:9980303_T_G	0.00204242	FALSE
NREM sleep	19p13.2	rs12973413	19:9745670_C_T	0.0020421	FALSE
NREM sleep	19p13.2	rs12973413	19:9535127_T_G	0.00203976	FALSE
NREM sleep	19p13.2	rs12973413	19:9532836_CTTTT_C	0.00203608	FALSE
NREM sleep	19p13.2	rs12973413	19:10115515_C_T	0.00203357	FALSE
NREM sleep	19p13.2	rs12973413	19:10170840_T_C	0.00203327	FALSE
NREM sleep	19p13.2	rs12973413	19:9854958_G_A	0.00203168	FALSE
NREM sleep	19p13.2	rs12973413	19:9524185_A_G	0.00203091	FALSE
NREM sleep	19p13.2	rs12973413	19:9501799_C_G	0.00203088	FALSE
NREM sleep	19p13.2	rs12973413	19:10078802_C_T	0.00203075	FALSE
NREM sleep	19p13.2	rs12973413	19:10112346_T_C	0.00202969	FALSE
NREM sleep	19p13.2	rs12973413	19:9530070_T_C	0.00202915	FALSE
NREM sleep	19p13.2	rs12973413	19:9644024_C_T	0.00202887	FALSE
NREM sleep	19p13.2	rs12973413	19:9531116_C_T	0.00202649	FALSE
NREM sleep	19p13.2	rs12973413	19:9984096_T_C	0.00202419	FALSE
NREM sleep	19p13.2	rs12973413	19:10453919_G_A	0.00202323	FALSE
NREM sleep	19p13.2	rs12973413	19:9889438_C_T	0.00202201	FALSE
NREM sleep	19p13.2	rs12973413	19:9774043_G_A	0.00202195	FALSE
NREM sleep	19p13.2	rs12973413	19:9609440_G_A	0.00202187	FALSE
NREM sleep	19p13.2	rs12973413	19:10301469_AATAAAATAAAAT_A	0.00202149	FALSE
NREM sleep	19p13.2	rs12973413	19:9983445_T_C	0.00202108	FALSE
NREM sleep	19p13.2	rs12973413	19:10005172_A_G	0.00201912	FALSE
NREM sleep	19p13.2	rs12973413	19:10254234_C_T	0.00201873	FALSE
NREM sleep	19p13.2	rs12973413	19:10435702_AT_A	0.00201854	FALSE
NREM sleep	19p13.2	rs12973413	19:9532156_A_G	0.00201562	FALSE
NREM sleep	19p13.2	rs12973413	19:10396651_T_C	0.00201492	FALSE
NREM sleep	19p13.2	rs12973413	19:10314278_A_C	0.00201458	FALSE
NREM sleep	19p13.2	rs12973413	19:10206953_A_G	0.00201438	FALSE
NREM sleep	19p13.2	rs12973413	19:9985035_G_A	0.00201403	FALSE
NREM sleep	19p13.2	rs12973413	19:9714156_T_G	0.00201317	FALSE
NREM sleep	19p13.2	rs12973413	19:10161051_G_C	0.00201297	FALSE
NREM sleep	19p13.2	rs12973413	19:10035565_GAT_G	0.00201139	FALSE
NREM sleep	19p13.2	rs12973413	19:10391770_T_C	0.00201084	FALSE
NREM sleep	19p13.2	rs12973413	19:10085444_G_A	0.00201033	FALSE
NREM sleep	19p13.2	rs12973413	19:9983021_C_T	0.00200784	FALSE
NREM sleep	19p13.2	rs12973413	19:10478156_C_T	0.00200758	FALSE
NREM sleep	19p13.2	rs12973413	19:9816937_C_T	0.00200749	FALSE
NREM sleep	19p13.2	rs12973413	19:9535130_T_C	0.00200593	FALSE
NREM sleep	19p13.2	rs12973413	19:10003801_T_G	0.00200523	FALSE
NREM sleep	19p13.2	rs12973413	19:9532258_C_T	0.00200503	FALSE
NREM sleep	19p13.2	rs12973413	19:10468970_G_T	0.00200498	FALSE
NREM sleep	19p13.2	rs12973413	19:10170984_C_T	0.00200494	FALSE
NREM sleep	19p13.2	rs12973413	19:10324244_C_T	0.00200373	FALSE
NREM sleep	19p13.2	rs12973413	19:9843159_A_G	0.00200369	FALSE
NREM sleep	19p13.2	rs12973413	19:9534804_C_T	0.00199988	FALSE
NREM sleep	19p13.2	rs12973413	19:10130430_T_C	0.00199983	FALSE
NREM sleep	19p13.2	rs12973413	19:9535016_G_A	0.00199976	FALSE
NREM sleep	19p13.2	rs12973413	19:10312558_G_A	0.00199846	FALSE
NREM sleep	19p13.2	rs12973413	19:10124048_A_G	0.00199732	FALSE
NREM sleep	19p13.2	rs12973413	19:10432662_T_C	0.00199635	FALSE
NREM sleep	19p13.2	rs12973413	19:10171321_G_A	0.00199631	FALSE
NREM sleep	19p13.2	rs12973413	19:10094296_A_G	0.00199483	FALSE
NREM sleep	19p13.2	rs12973413	19:9955924_G_GTTTG	0.00199473	FALSE
NREM sleep	19p13.2	rs12973413	19:9816794_T_A	0.00199357	FALSE
NREM sleep	19p13.2	rs12973413	19:10170874_A_C	0.00199286	FALSE
NREM sleep	19p13.2	rs12973413	19:9918979_A_T	0.00199158	FALSE
NREM sleep	19p13.2	rs12973413	19:10170565_AT_A	0.00199041	FALSE
NREM sleep	19p13.2	rs12973413	19:9539300_G_A	0.00198916	FALSE
NREM sleep	19p13.2	rs12973413	19:9888383_G_C	0.00198771	FALSE
NREM sleep	19p13.2	rs12973413	19:9864356_G_A	0.00198671	FALSE
NREM sleep	19p13.2	rs12973413	19:9499154_G_T	0.00198512	FALSE
NREM sleep	19p13.2	rs12973413	19:10347032_C_T	0.00198494	FALSE
NREM sleep	19p13.2	rs12973413	19:9537800_T_C	0.00198483	FALSE
NREM sleep	19p13.2	rs12973413	19:9710889_T_C	0.00198402	FALSE
NREM sleep	19p13.2	rs12973413	19:10316275_T_G	0.00198229	FALSE
NREM sleep	19p13.2	rs12973413	19:9546329_C_A	0.00198165	FALSE
NREM sleep	19p13.2	rs12973413	19:10172308_G_T	0.00198107	FALSE
NREM sleep	19p13.2	rs12973413	19:10314866_G_A	0.00198028	FALSE
NREM sleep	19p13.2	rs12973413	19:10301802_G_A	0.00197741	FALSE
NREM sleep	19p13.2	rs12973413	19:9615844_C_T	0.00197729	FALSE
NREM sleep	19p13.2	rs12973413	19:10114033_C_G	0.00197343	FALSE
NREM sleep	19p13.2	rs12973413	19:9661395_TTA_T	0.00197329	FALSE
NREM sleep	19p13.2	rs12973413	19:10471796_G_A	0.00197323	FALSE
NREM sleep	19p13.2	rs12973413	19:9716046_C_CTTTGT	0.00197195	FALSE
NREM sleep	19p13.2	rs12973413	19:10002039_A_G	0.00197157	FALSE
NREM sleep	19p13.2	rs12973413	19:10372965_C_G	0.00196937	FALSE
NREM sleep	19p13.2	rs12973413	19:10447034_A_G	0.00196864	FALSE
NREM sleep	19p13.2	rs12973413	19:9532567_A_G	0.00196839	FALSE
NREM sleep	19p13.2	rs12973413	19:10134588_C_T	0.0019679	FALSE
NREM sleep	19p13.2	rs12973413	19:9525866_C_G	0.00196645	FALSE
NREM sleep	19p13.2	rs12973413	19:9977896_A_G	0.0019657	FALSE
NREM sleep	19p13.2	rs12973413	19:10004202_A_AC	0.00196286	FALSE
NREM sleep	19p13.2	rs12973413	19:10003387_A_T	0.00196178	FALSE
NREM sleep	19p13.2	rs12973413	19:10271034_C_G	0.00196142	FALSE
NREM sleep	19p13.2	rs12973413	19:10293024_C_G	0.00195934	FALSE
NREM sleep	19p13.2	rs12973413	19:10085899_C_A	0.00195883	FALSE
NREM sleep	19p13.2	rs12973413	19:10002792_C_T	0.00195781	FALSE
NREM sleep	19p13.2	rs12973413	19:10305162_A_G	0.00195756	FALSE
NREM sleep	19p13.2	rs12973413	19:10323666_T_C	0.00195602	FALSE
NREM sleep	19p13.2	rs12973413	19:10293125_A_G	0.00195576	FALSE
NREM sleep	19p13.2	rs12973413	19:10002022_C_T	0.00195445	FALSE
NREM sleep	19p13.2	rs12973413	19:10044299_G_T	0.00195428	FALSE
NREM sleep	19p13.2	rs12973413	19:9973379_G_A	0.0019536	FALSE
NREM sleep	19p13.2	rs12973413	19:10469975_A_C	0.00195336	FALSE
NREM sleep	19p13.2	rs12973413	19:10304200_A_T	0.00195194	FALSE
NREM sleep	19p13.2	rs12973413	19:10083236_G_A	0.00195013	FALSE
NREM sleep	19p13.2	rs12973413	19:10418022_CT_C	0.00194988	FALSE
NREM sleep	19p13.2	rs12973413	19:9866609_T_C	0.00194986	FALSE
NREM sleep	19p13.2	rs12973413	19:10047288_T_TG	0.00194955	FALSE
NREM sleep	19p13.2	rs12973413	19:10325307_C_G	0.00194892	FALSE
NREM sleep	19p13.2	rs12973413	19:9516778_G_T	0.00194798	FALSE
NREM sleep	19p13.2	rs12973413	19:10108850_A_G	0.00194733	FALSE
NREM sleep	19p13.2	rs12973413	19:10027470_T_C	0.00194665	FALSE
NREM sleep	19p13.2	rs12973413	19:9707710_T_C	0.00194506	FALSE
NREM sleep	19p13.2	rs12973413	19:10171168_T_TA	0.00194321	FALSE
NREM sleep	19p13.2	rs12973413	19:10171207_CAAAAAAAAAAAAA_C	0.00194212	FALSE
NREM sleep	19p13.2	rs12973413	19:9538177_A_T	0.00194084	FALSE
NREM sleep	19p13.2	rs12973413	19:10293161_A_G	0.00194071	FALSE
NREM sleep	19p13.2	rs12973413	19:10122459_G_A	0.00193864	FALSE
NREM sleep	19p13.2	rs12973413	19:10118700_C_T	0.00193852	FALSE
NREM sleep	19p13.2	rs12973413	19:10055760_A_G	0.00193718	FALSE
NREM sleep	19p13.2	rs12973413	19:9985004_C_CTTT	0.00193287	FALSE
NREM sleep	19p13.2	rs12973413	19:10323924_A_G	0.00193119	FALSE
NREM sleep	19p13.2	rs12973413	19:10325478_G_A	0.00193076	FALSE
NREM sleep	19p13.2	rs12973413	19:9982810_A_G	0.00193031	FALSE
NREM sleep	19p13.2	rs12973413	19:10080741_G_A	0.0019295	FALSE
NREM sleep	19p13.2	rs12973413	19:9976089_C_T	0.00192873	FALSE
NREM sleep	19p13.2	rs12973413	19:10301479_AAT_A	0.00192629	FALSE
NREM sleep	19p13.2	rs12973413	19:10121803_G_T	0.0019247	FALSE
NREM sleep	19p13.2	rs12973413	19:10347248_G_A	0.00192301	FALSE
NREM sleep	19p13.2	rs12973413	19:10474700_C_T	0.00192165	FALSE
NREM sleep	19p13.2	rs12973413	19:10080747_G_T	0.00192111	FALSE
NREM sleep	19p13.2	rs12973413	19:9997402_TTTTC_T	0.00192084	FALSE
NREM sleep	19p13.2	rs12973413	19:10304341_CA_C	0.00191944	FALSE
NREM sleep	19p13.2	rs12973413	19:10328466_C_T	0.00191915	FALSE
NREM sleep	19p13.2	rs12973413	19:9732502_T_C	0.00191866	FALSE
NREM sleep	19p13.2	rs12973413	19:9633691_G_GTC	0.00191223	FALSE
NREM sleep	19p13.2	rs12973413	19:10446568_T_C	0.00191109	FALSE
NREM sleep	19p13.2	rs12973413	19:9527250_T_C	0.00191045	FALSE
NREM sleep	19p13.2	rs12973413	19:10326183_C_T	0.00190921	FALSE
NREM sleep	19p13.2	rs12973413	19:9723084_T_C	0.00190903	FALSE
NREM sleep	19p13.2	rs12973413	19:10284415_A_G	0.00190886	FALSE
NREM sleep	19p13.2	rs12973413	19:9789996_CCTCCCT_C	0.00190699	FALSE
NREM sleep	19p13.2	rs12973413	19:9878747_T_G	0.00190609	FALSE
NREM sleep	19p13.2	rs12973413	19:10234374_G_A	0.00190592	FALSE
NREM sleep	19p13.2	rs12973413	19:10258905_G_A	0.00190352	FALSE
NREM sleep	19p13.2	rs12973413	19:10344599_C_G	0.00190119	FALSE
NREM sleep	19p13.2	rs12973413	19:9709088_C_CAA	0.00189994	FALSE
NREM sleep	19p13.2	rs12973413	19:9793258_C_T	0.00189904	FALSE
NREM sleep	19p13.2	rs12973413	19:10114759_C_T	0.00189845	FALSE
NREM sleep	19p13.2	rs12973413	19:10236844_A_G	0.00189795	FALSE
NREM sleep	19p13.2	rs12973413	19:10260869_T_C	0.00189582	FALSE
NREM sleep	19p13.2	rs12973413	19:10469743_A_AAAAC	0.00189579	FALSE
NREM sleep	19p13.2	rs12973413	19:9995427_T_C	0.00189498	FALSE
NREM sleep	19p13.2	rs12973413	19:10170758_T_C	0.00189422	FALSE
NREM sleep	19p13.2	rs12973413	19:10258910_C_T	0.00189298	FALSE
NREM sleep	19p13.2	rs12973413	19:10418192_G_GT	0.00189248	FALSE
NREM sleep	19p13.2	rs12973413	19:9877527_G_C	0.00189208	FALSE
NREM sleep	19p13.2	rs12973413	19:10170728_G_A	0.00189052	FALSE
NREM sleep	19p13.2	rs12973413	19:10083874_G_T	0.00188897	FALSE
NREM sleep	19p13.2	rs12973413	19:10149131_G_T	0.00188885	FALSE
NREM sleep	19p13.2	rs12973413	19:10337597_A_AC	0.00188621	FALSE
NREM sleep	19p13.2	rs12973413	19:9998039_G_C	0.0018861	FALSE
NREM sleep	19p13.2	rs12973413	19:10473656_GCCTCAACA_G	0.00188566	FALSE
NREM sleep	19p13.2	rs12973413	19:10125503_G_A	0.0018851	FALSE
NREM sleep	19p13.2	rs12973413	19:9790830_C_T	0.0018838	FALSE
NREM sleep	19p13.2	rs12973413	19:10463118_G_C	0.00188211	FALSE
NREM sleep	19p13.2	rs12973413	19:10078849_C_G	0.0018815	FALSE
NREM sleep	19p13.2	rs12973413	19:9504598_T_C	0.00188056	FALSE
NREM sleep	19p13.2	rs12973413	19:9997361_C_G	0.00188051	FALSE
NREM sleep	19p13.2	rs12973413	19:10201378_A_C	0.00188016	FALSE
NREM sleep	19p13.2	rs12973413	19:10397133_C_T	0.00187956	FALSE
NREM sleep	19p13.2	rs12973413	19:10349118_G_A	0.0018777	FALSE
NREM sleep	19p13.2	rs12973413	19:10073324_T_G	0.00187677	FALSE
NREM sleep	19p13.2	rs12973413	19:10346723_C_T	0.00187587	FALSE
NREM sleep	19p13.2	rs12973413	19:9991637_A_C	0.00187461	FALSE
NREM sleep	19p13.2	rs12973413	19:10255112_C_G	0.0018744	FALSE
NREM sleep	19p13.2	rs12973413	19:10376033_GA_G	0.00187374	FALSE
NREM sleep	19p13.2	rs12973413	19:10343619_C_A	0.00187322	FALSE
NREM sleep	19p13.2	rs12973413	19:10440797_CA_C	0.00187279	FALSE
NREM sleep	19p13.2	rs12973413	19:10171462_C_T	0.00186873	FALSE
NREM sleep	19p13.2	rs12973413	19:10168212_T_A	0.00186728	FALSE
NREM sleep	19p13.2	rs12973413	19:10483134_C_CTATA	0.00186667	FALSE
NREM sleep	19p13.2	rs12973413	19:10446897_C_A	0.00186568	FALSE
NREM sleep	19p13.2	rs12973413	19:10171308_G_A	0.00186202	FALSE
NREM sleep	19p13.2	rs12973413	19:9706819_C_T	0.00186188	FALSE
NREM sleep	19p13.2	rs12973413	19:10081951_T_G	0.00186103	FALSE
NREM sleep	19p13.2	rs12973413	19:10324385_G_A	0.00186073	FALSE
NREM sleep	19p13.2	rs12973413	19:9459629_C_CTTTT	0.00185976	FALSE
NREM sleep	19p13.2	rs12973413	19:9494244_C_G	0.00185887	FALSE
NREM sleep	19p13.2	rs12973413	19:9479172_C_T	0.00185438	FALSE
NREM sleep	19p13.2	rs12973413	19:10073034_T_G	0.00185251	FALSE
NREM sleep	19p13.2	rs12973413	19:9557766_C_T	0.00185084	FALSE
NREM sleep	19p13.2	rs12973413	19:10080764_G_T	0.00184881	FALSE
NREM sleep	19p13.2	rs12973413	19:10328951_T_G	0.00184829	FALSE
NREM sleep	19p13.2	rs12973413	19:9558183_AAT_A	0.00184784	FALSE
NREM sleep	19p13.2	rs12973413	19:9591758_GAA_G	0.00184756	FALSE
NREM sleep	19p13.2	rs12973413	19:10439540_A_G	0.00184491	FALSE
NREM sleep	19p13.2	rs12973413	19:10028069_G_GC	0.00184407	FALSE
NREM sleep	19p13.2	rs12973413	19:10007561_T_C	0.00184371	FALSE
NREM sleep	19p13.2	rs12973413	19:10471538_T_C	0.00184337	FALSE
NREM sleep	19p13.2	rs12973413	19:9712609_G_A	0.00184187	FALSE
NREM sleep	19p13.2	rs12973413	19:9994286_G_A	0.00184142	FALSE
NREM sleep	19p13.2	rs12973413	19:10379410_G_A	0.0018409	FALSE
NREM sleep	19p13.2	rs12973413	19:10075886_A_G	0.00184022	FALSE
NREM sleep	19p13.2	rs12973413	19:10126855_G_A	0.00183995	FALSE
NREM sleep	19p13.2	rs12973413	19:9907661_T_C	0.00183978	FALSE
NREM sleep	19p13.2	rs12973413	19:9997238_T_C	0.00183777	FALSE
NREM sleep	19p13.2	rs12973413	19:10142748_G_A	0.00183676	FALSE
NREM sleep	19p13.2	rs12973413	19:9873947_G_A	0.0018332	FALSE
NREM sleep	19p13.2	rs12973413	19:10414168_G_A	0.00183252	FALSE
NREM sleep	19p13.2	rs12973413	19:9818416_C_T	0.00183102	FALSE
NREM sleep	19p13.2	rs12973413	19:10074328_G_C	0.00183064	FALSE
NREM sleep	19p13.2	rs12973413	19:10470293_A_G	0.00183047	FALSE
NREM sleep	19p13.2	rs12973413	19:9921105_C_T	0.00183036	FALSE
NREM sleep	19p13.2	rs12973413	19:10454297_C_T	0.00182749	FALSE
NREM sleep	19p13.2	rs12973413	19:10214589_T_A	0.00182712	FALSE
NREM sleep	19p13.2	rs12973413	19:9995867_G_T	0.00182681	FALSE
NREM sleep	19p13.2	rs12973413	19:9812221_C_T	0.0018256	FALSE
NREM sleep	19p13.2	rs12973413	19:10377929_C_T	0.00182522	FALSE
NREM sleep	19p13.2	rs12973413	19:10391666_T_C	0.00182345	FALSE
NREM sleep	19p13.2	rs12973413	19:9541406_C_G	0.00182273	FALSE
NREM sleep	19p13.2	rs12973413	19:10341658_G_A	0.00182063	FALSE
NREM sleep	19p13.2	rs12973413	19:10069821_G_T	0.00182031	FALSE
NREM sleep	19p13.2	rs12973413	19:10366557_C_A	0.00181949	FALSE
NREM sleep	19p13.2	rs12973413	19:9930917_A_T	0.00181623	FALSE
NREM sleep	19p13.2	rs12973413	19:9995003_C_T	0.00181308	FALSE
NREM sleep	19p13.2	rs12973413	19:9727009_G_A	0.00181295	FALSE
NREM sleep	19p13.2	rs12973413	19:10429253_C_T	0.00181283	FALSE
NREM sleep	19p13.2	rs12973413	19:10285768_C_T	0.00181205	FALSE
NREM sleep	19p13.2	rs12973413	19:9662984_T_C	0.00180987	FALSE
NREM sleep	19p13.2	rs12973413	19:10436022_TC_T	0.0018098	FALSE
NREM sleep	19p13.2	rs12973413	19:9905262_A_C	0.00180961	FALSE
NREM sleep	19p13.2	rs12973413	19:10128577_C_G	0.00180908	FALSE
NREM sleep	19p13.2	rs12973413	19:9846424_G_A	0.00180758	FALSE
NREM sleep	19p13.2	rs12973413	19:10115674_G_GCA	0.00180633	FALSE
NREM sleep	19p13.2	rs12973413	19:10353885_T_C	0.00180486	FALSE
NREM sleep	19p13.2	rs12973413	19:10169042_G_A	0.00180211	FALSE
NREM sleep	19p13.2	rs12973413	19:10149680_G_A	0.00180173	FALSE
NREM sleep	19p13.2	rs12973413	19:10149207_G_A	0.00180118	FALSE
NREM sleep	19p13.2	rs12973413	19:10146277_T_C	0.00179926	FALSE
NREM sleep	19p13.2	rs12973413	19:10327244_C_T	0.00179862	FALSE
NREM sleep	19p13.2	rs12973413	19:10116375_G_T	0.00179862	FALSE
NREM sleep	19p13.2	rs12973413	19:10172258_G_A	0.00179825	FALSE
NREM sleep	19p13.2	rs12973413	19:10009508_A_G	0.00179773	FALSE
NREM sleep	19p13.2	rs12973413	19:10441474_T_C	0.00179564	FALSE
NREM sleep	19p13.2	rs12973413	19:9684715_TTTTTG_T	0.00179329	FALSE
NREM sleep	19p13.2	rs12973413	19:10366622_A_G	0.00179321	FALSE
NREM sleep	19p13.2	rs12973413	19:10150394_G_A	0.00179298	FALSE
NREM sleep	19p13.2	rs12973413	19:10424649_C_T	0.00179298	FALSE
NREM sleep	19p13.2	rs12973413	19:9881156_CT_C	0.00179202	FALSE
NREM sleep	19p13.2	rs12973413	19:10326184_G_A	0.00179171	FALSE
NREM sleep	19p13.2	rs12973413	19:10115208_T_C	0.00179056	FALSE
NREM sleep	19p13.2	rs12973413	19:9996578_G_A	0.00179043	FALSE
NREM sleep	19p13.2	rs12973413	19:10048960_C_A	0.0017892	FALSE
NREM sleep	19p13.2	rs12973413	19:9812181_T_C	0.00178893	FALSE
NREM sleep	19p13.2	rs12973413	19:10447819_A_C	0.0017866	FALSE
NREM sleep	19p13.2	rs12973413	19:10110307_AT_A	0.00178639	FALSE
NREM sleep	19p13.2	rs12973413	19:10470985_A_G	0.00178528	FALSE
NREM sleep	19p13.2	rs12973413	19:10026550_A_G	0.00178381	FALSE
NREM sleep	19p13.2	rs12973413	19:10166583_C_T	0.0017832	FALSE
NREM sleep	19p13.2	rs12973413	19:10389248_C_T	0.00178274	FALSE
NREM sleep	19p13.2	rs12973413	19:10440244_GC_G	0.00178208	FALSE
NREM sleep	19p13.2	rs12973413	19:9724495_T_G	0.00177938	FALSE
NREM sleep	19p13.2	rs12973413	19:10469699_A_G	0.0017785	FALSE
NREM sleep	19p13.2	rs12973413	19:10148118_G_A	0.00177685	FALSE
NREM sleep	19p13.2	rs12973413	19:10369086_C_T	0.00177599	FALSE
NREM sleep	19p13.2	rs12973413	19:9996754_C_T	0.00177508	FALSE
NREM sleep	19p13.2	rs12973413	19:9760520_A_C	0.001775	FALSE
NREM sleep	19p13.2	rs12973413	19:9924907_G_A	0.00177344	FALSE
NREM sleep	19p13.2	rs12973413	19:10409491_TG_T	0.00177317	FALSE
NREM sleep	19p13.2	rs12973413	19:10167644_G_A	0.00177292	FALSE
NREM sleep	19p13.2	rs12973413	19:10110229_C_A	0.00177164	FALSE
NREM sleep	19p13.2	rs12973413	19:10126107_C_T	0.0017672	FALSE
NREM sleep	19p13.2	rs12973413	19:10116703_A_G	0.00176675	FALSE
NREM sleep	19p13.2	rs12973413	19:10411398_GA_G	0.00176464	FALSE
NREM sleep	19p13.2	rs12973413	19:10419130_C_T	0.00176301	FALSE
NREM sleep	19p13.2	rs12973413	19:9991735_G_A	0.00176224	FALSE
NREM sleep	19p13.2	rs12973413	19:10394792_G_A	0.00176173	FALSE
NREM sleep	19p13.2	rs12973413	19:10447770_T_G	0.00176131	FALSE
NREM sleep	19p13.2	rs12973413	19:9713801_T_C	0.00176124	FALSE
NREM sleep	19p13.2	rs12973413	19:9631701_C_T	0.00175973	FALSE
NREM sleep	19p13.2	rs12973413	19:10357142_A_G	0.00175921	FALSE
NREM sleep	19p13.2	rs12973413	19:10159502_GAGAAAGAAAA_G	0.00175489	FALSE
NREM sleep	19p13.2	rs12973413	19:10175435_T_C	0.00175447	FALSE
NREM sleep	19p13.2	rs12973413	19:9483067_T_C	0.00175316	FALSE
NREM sleep	19p13.2	rs12973413	19:9703013_A_T	0.00175305	FALSE
NREM sleep	19p13.2	rs12973413	19:10081127_G_A	0.00175265	FALSE
NREM sleep	19p13.2	rs12973413	19:10117734_C_A	0.0017525	FALSE
NREM sleep	19p13.2	rs12973413	19:10113594_C_A	0.00175245	FALSE
NREM sleep	19p13.2	rs12973413	19:9541833_A_C	0.00175163	FALSE
NREM sleep	19p13.2	rs12973413	19:9542851_C_T	0.00174941	FALSE
NREM sleep	19p13.2	rs12973413	19:9461966_C_T	0.00174919	FALSE
NREM sleep	19p13.2	rs12973413	19:9538461_C_T	0.00174817	FALSE
NREM sleep	19p13.2	rs12973413	19:9949792_G_C	0.00174769	FALSE
NREM sleep	19p13.2	rs12973413	19:9943291_A_T	0.00174392	FALSE
NREM sleep	19p13.2	rs12973413	19:9973588_GCAGCGAGCCGAGGTT_G	0.00174383	FALSE
NREM sleep	19p13.2	rs12973413	19:10117624_C_A	0.00174249	FALSE
NREM sleep	19p13.2	rs12973413	19:10171805_ATT_A	0.00174241	FALSE
NREM sleep	19p13.2	rs12973413	19:10449358_T_C	0.00174112	FALSE
NREM sleep	19p13.2	rs12973413	19:9658207_T_C	0.00173915	FALSE
NREM sleep	19p13.2	rs12973413	19:9814082_TA_T	0.00173834	FALSE
NREM sleep	19p13.2	rs12973413	19:10048499_G_A	0.00173706	FALSE
NREM sleep	19p13.2	rs12973413	19:9542342_T_C	0.00173425	FALSE
NREM sleep	19p13.2	rs12973413	19:10364456_A_G	0.00173153	FALSE
NREM sleep	19p13.2	rs12973413	19:10263612_CA_C	0.00173133	FALSE
NREM sleep	19p13.2	rs12973413	19:10439711_A_G	0.0017312	FALSE
NREM sleep	19p13.2	rs12973413	19:10109876_A_AT	0.00173099	FALSE
NREM sleep	19p13.2	rs12973413	19:9470078_A_G	0.00172955	FALSE
NREM sleep	19p13.2	rs12973413	19:9527041_GTTTTTTT_G	0.00172873	FALSE
NREM sleep	19p13.2	rs12973413	19:9667103_GGTCCT_G	0.00172843	FALSE
NREM sleep	19p13.2	rs12973413	19:10421385_G_C	0.00172806	FALSE
NREM sleep	19p13.2	rs12973413	19:10002126_T_C	0.00172628	FALSE
NREM sleep	19p13.2	rs12973413	19:10148594_G_C	0.00172556	FALSE
NREM sleep	19p13.2	rs12973413	19:9956069_G_T	0.00172415	FALSE
NREM sleep	19p13.2	rs12973413	19:10018802_T_A	0.0017239	FALSE
NREM sleep	19p13.2	rs12973413	19:10019328_T_C	0.00172219	FALSE
NREM sleep	19p13.2	rs12973413	19:10199669_T_A	0.00172195	FALSE
NREM sleep	19p13.2	rs12973413	19:10127668_C_T	0.00172095	FALSE
NREM sleep	19p13.2	rs12973413	19:10212299_C_G	0.00172051	FALSE
NREM sleep	19p13.2	rs12973413	19:10452589_A_G	0.00171808	FALSE
NREM sleep	19p13.2	rs12973413	19:9800299_C_T	0.00171684	FALSE
NREM sleep	19p13.2	rs12973413	19:10028715_T_C	0.00171608	FALSE
NREM sleep	19p13.2	rs12973413	19:10466316_CA_C	0.0017158	FALSE
NREM sleep	19p13.2	rs12973413	19:10333679_C_CA	0.00171529	FALSE
NREM sleep	19p13.2	rs12973413	19:10126789_A_G	0.00171508	FALSE
NREM sleep	19p13.2	rs12973413	19:9501994_TA_T	0.001713	FALSE
NREM sleep	19p13.2	rs12973413	19:10098736_T_C	0.00171242	FALSE
NREM sleep	19p13.2	rs12973413	19:9456333_A_AT	0.00171127	FALSE
NREM sleep	19p13.2	rs12973413	19:9578459_C_T	0.0017109	FALSE
NREM sleep	19p13.2	rs12973413	19:10441073_C_T	0.00170991	FALSE
NREM sleep	19p13.2	rs12973413	19:9962216_G_A	0.00170888	FALSE
NREM sleep	19p13.2	rs12973413	19:10040197_G_A	0.00170885	FALSE
NREM sleep	19p13.2	rs12973413	19:10220084_G_T	0.00170807	FALSE
NREM sleep	19p13.2	rs12973413	19:9544464_TA_T	0.00170802	FALSE
NREM sleep	19p13.2	rs12973413	19:10117751_T_G	0.00170665	FALSE
NREM sleep	19p13.2	rs12973413	19:9829314_C_T	0.00170537	FALSE
NREM sleep	19p13.2	rs12973413	19:10350649_C_T	0.00170478	FALSE
NREM sleep	19p13.2	rs12973413	19:10088885_C_T	0.00170472	FALSE
NREM sleep	19p13.2	rs12973413	19:10439501_C_T	0.00170443	FALSE
NREM sleep	19p13.2	rs12973413	19:10066852_CT_C	0.00170363	FALSE
NREM sleep	19p13.2	rs12973413	19:10199592_T_C	0.00170327	FALSE
NREM sleep	19p13.2	rs12973413	19:10449009_G_T	0.00170214	FALSE
NREM sleep	19p13.2	rs12973413	19:10275788_A_T	0.00170193	FALSE
NREM sleep	19p13.2	rs12973413	19:10222205_G_A	0.0017016	FALSE
NREM sleep	19p13.2	rs12973413	19:10197431_T_A	0.00170153	FALSE
NREM sleep	19p13.2	rs12973413	19:10042690_A_C	0.00170138	FALSE
NREM sleep	19p13.2	rs12973413	19:10256500_C_CT	0.0017013	FALSE
NREM sleep	19p13.2	rs12973413	19:10126318_A_G	0.00170013	FALSE
NREM sleep	19p13.2	rs12973413	19:10244554_G_A	0.0017001	FALSE
NREM sleep	19p13.2	rs12973413	19:10200761_C_G	0.00169967	FALSE
NREM sleep	19p13.2	rs12973413	19:10330329_C_T	0.00169832	FALSE
NREM sleep	19p13.2	rs12973413	19:9961321_C_T	0.00169652	FALSE
NREM sleep	19p13.2	rs12973413	19:9485768_AATG_A	0.00169614	FALSE
NREM sleep	19p13.2	rs12973413	19:10438495_G_A	0.00169576	FALSE
NREM sleep	19p13.2	rs12973413	19:10115997_G_A	0.00169524	FALSE
NREM sleep	19p13.2	rs12973413	19:10127568_C_T	0.00169461	FALSE
NREM sleep	19p13.2	rs12973413	19:10011161_C_T	0.00169455	FALSE
NREM sleep	19p13.2	rs12973413	19:9806346_G_A	0.00169365	FALSE
NREM sleep	19p13.2	rs12973413	19:10388794_G_T	0.00169326	FALSE
NREM sleep	19p13.2	rs12973413	19:10038730_G_T	0.00169312	FALSE
NREM sleep	19p13.2	rs12973413	19:10438017_G_A	0.00169102	FALSE
NREM sleep	19p13.2	rs12973413	19:10436749_C_T	0.00169073	FALSE
NREM sleep	19p13.2	rs12973413	19:10151477_C_G	0.00169072	FALSE
NREM sleep	19p13.2	rs12973413	19:10436768_T_C	0.0016905	FALSE
NREM sleep	19p13.2	rs12973413	19:10376663_G_A	0.00168978	FALSE
NREM sleep	19p13.2	rs12973413	19:10100725_C_G	0.00168941	FALSE
NREM sleep	19p13.2	rs12973413	19:10443486_GT_G	0.00168932	FALSE
NREM sleep	19p13.2	rs12973413	19:10437666_G_A	0.00168846	FALSE
NREM sleep	19p13.2	rs12973413	19:10449252_T_C	0.00168788	FALSE
NREM sleep	19p13.2	rs12973413	19:9912390_C_T	0.00168782	FALSE
NREM sleep	19p13.2	rs12973413	19:10437538_G_A	0.00168754	FALSE
NREM sleep	19p13.2	rs12973413	19:9964946_G_A	0.00168752	FALSE
NREM sleep	19p13.2	rs12973413	19:10464687_A_G	0.00168736	FALSE
NREM sleep	19p13.2	rs12973413	19:10151519_A_G	0.00168706	FALSE
NREM sleep	19p13.2	rs12973413	19:10039771_G_A	0.00168702	FALSE
NREM sleep	19p13.2	rs12973413	19:10372310_A_G	0.00168674	FALSE
NREM sleep	19p13.2	rs12973413	19:9959556_C_T	0.00168597	FALSE
NREM sleep	19p13.2	rs12973413	19:9973664_C_CA	0.00168487	FALSE
NREM sleep	19p13.2	rs12973413	19:10448876_T_A	0.00168463	FALSE
NREM sleep	19p13.2	rs12973413	19:10192834_C_T	0.00168443	FALSE
NREM sleep	19p13.2	rs12973413	19:10150581_CA_C	0.00168423	FALSE
NREM sleep	19p13.2	rs12973413	19:10187458_GGGAA_G	0.00168362	FALSE
NREM sleep	19p13.2	rs12973413	19:10050872_A_G	0.00168349	FALSE
NREM sleep	19p13.2	rs12973413	19:10448566_A_G	0.00168285	FALSE
NREM sleep	19p13.2	rs12973413	19:10436919_A_G	0.00168232	FALSE
NREM sleep	19p13.2	rs12973413	19:10203171_A_G	0.00168231	FALSE
NREM sleep	19p13.2	rs12973413	19:10170088_A_G	0.00168217	FALSE
NREM sleep	19p13.2	rs12973413	19:10448555_T_C	0.00168194	FALSE
NREM sleep	19p13.2	rs12973413	19:10442269_A_G	0.00168171	FALSE
NREM sleep	19p13.2	rs12973413	19:9455324_C_CA	0.00168131	FALSE
NREM sleep	19p13.2	rs12973413	19:10436557_A_T	0.0016792	FALSE
NREM sleep	19p13.2	rs12973413	19:10426182_G_A	0.00167919	FALSE
NREM sleep	19p13.2	rs12973413	19:10214993_G_GT	0.00167888	FALSE
NREM sleep	19p13.2	rs12973413	19:10028845_A_G	0.00167845	FALSE
NREM sleep	19p13.2	rs12973413	19:10285758_CAT_C	0.00167811	FALSE
NREM sleep	19p13.2	rs12973413	19:9996687_T_C	0.00167785	FALSE
NREM sleep	19p13.2	rs12973413	19:10426524_G_A	0.00167696	FALSE
NREM sleep	19p13.2	rs12973413	19:9717344_C_G	0.0016762	FALSE
NREM sleep	19p13.2	rs12973413	19:10131401_T_C	0.00167551	FALSE
NREM sleep	19p13.2	rs12973413	19:10172516_T_C	0.00167545	FALSE
NREM sleep	19p13.2	rs12973413	19:10448660_C_A	0.00167513	FALSE
NREM sleep	19p13.2	rs12973413	19:9958951_T_G	0.00167408	FALSE
NREM sleep	19p13.2	rs12973413	19:10431008_C_T	0.00167396	FALSE
NREM sleep	19p13.2	rs12973413	19:10041258_C_T	0.00167314	FALSE
NREM sleep	19p13.2	rs12973413	19:9488178_G_A	0.00167301	FALSE
NREM sleep	19p13.2	rs12973413	19:10022781_T_C	0.00167273	FALSE
NREM sleep	19p13.2	rs12973413	19:9532037_T_C	0.00167191	FALSE
NREM sleep	19p13.2	rs12973413	19:10437494_G_A	0.00167053	FALSE
NREM sleep	19p13.2	rs12973413	19:9455696_C_T	0.00166994	FALSE
NREM sleep	19p13.2	rs12973413	19:10145984_G_A	0.00166991	FALSE
NREM sleep	19p13.2	rs12973413	19:10375713_T_C	0.00166961	FALSE
NREM sleep	19p13.2	rs12973413	19:9469676_A_G	0.00166934	FALSE
NREM sleep	19p13.2	rs12973413	19:9474688_T_C	0.00166924	FALSE
NREM sleep	19p13.2	rs12973413	19:9474537_G_A	0.00166886	FALSE
NREM sleep	19p13.2	rs12973413	19:10448636_T_G	0.00166877	FALSE
NREM sleep	19p13.2	rs12973413	19:9482310_G_C	0.00166807	FALSE
NREM sleep	19p13.2	rs12973413	19:10365896_C_T	0.0016674	FALSE
NREM sleep	19p13.2	rs12973413	19:10105734_C_T	0.00166712	FALSE
NREM sleep	19p13.2	rs12973413	19:10449751_T_G	0.00166668	FALSE
NREM sleep	19p13.2	rs12973413	19:9476553_T_C	0.00166647	FALSE
NREM sleep	19p13.2	rs12973413	19:10216835_G_T	0.00166582	FALSE
NREM sleep	19p13.2	rs12973413	19:9707398_C_T	0.00166569	FALSE
NREM sleep	19p13.2	rs12973413	19:9829586_G_A	0.00166559	FALSE
NREM sleep	19p13.2	rs12973413	19:10375810_A_G	0.00166457	FALSE
NREM sleep	19p13.2	rs12973413	19:9475416_G_A	0.00166442	FALSE
NREM sleep	19p13.2	rs12973413	19:9989057_CTTTTTTTTTT_C	0.00166426	FALSE
NREM sleep	19p13.2	rs12973413	19:10145965_G_A	0.00166381	FALSE
NREM sleep	19p13.2	rs12973413	19:10449778_G_A	0.00166348	FALSE
NREM sleep	19p13.2	rs12973413	19:10185752_TCACGCC_T	0.00166325	FALSE
NREM sleep	19p13.2	rs12973413	19:10441735_TAAC_T	0.00166192	FALSE
NREM sleep	19p13.2	rs12973413	19:9492370_A_T	0.00166108	FALSE
NREM sleep	19p13.2	rs12973413	19:10426597_T_C	0.00166084	FALSE
NREM sleep	19p13.2	rs12973413	19:10374635_C_T	0.00166037	FALSE
NREM sleep	19p13.2	rs12973413	19:9628149_G_A	0.00166016	FALSE
NREM sleep	19p13.2	rs12973413	19:9935569_G_A	0.00165944	FALSE
NREM sleep	19p13.2	rs12973413	19:10237185_A_G	0.00165921	FALSE
NREM sleep	19p13.2	rs12973413	19:9479577_A_C	0.0016584	FALSE
NREM sleep	19p13.2	rs12973413	19:10097187_G_GC	0.00165732	FALSE
NREM sleep	19p13.2	rs12973413	19:10055264_C_T	0.00165732	FALSE
NREM sleep	19p13.2	rs12973413	19:10366555_C_T	0.00165674	FALSE
NREM sleep	19p13.2	rs12973413	19:10194338_A_AC	0.00165665	FALSE
NREM sleep	19p13.2	rs12973413	19:10433253_G_A	0.00165624	FALSE
NREM sleep	19p13.2	rs12973413	19:9935851_C_T	0.00165596	FALSE
NREM sleep	19p13.2	rs12973413	19:9492141_C_T	0.00165493	FALSE
NREM sleep	19p13.2	rs12973413	19:10214503_G_A	0.0016547	FALSE
NREM sleep	19p13.2	rs12973413	19:9490358_C_T	0.00165292	FALSE
NREM sleep	19p13.2	rs12973413	19:10151721_A_G	0.00165113	FALSE
NREM sleep	19p13.2	rs12973413	19:9489132_C_T	0.00165095	FALSE
NREM sleep	19p13.2	rs12973413	19:9545414_C_T	0.00165062	FALSE
NREM sleep	19p13.2	rs12973413	19:10143275_G_A	0.0016505	FALSE
NREM sleep	19p13.2	rs12973413	19:9477868_C_T	0.00165032	FALSE
NREM sleep	19p13.2	rs12973413	19:9707529_C_CAA	0.00164907	FALSE
NREM sleep	19p13.2	rs12973413	19:9487808_A_G	0.00164896	FALSE
NREM sleep	19p13.2	rs12973413	19:9450364_TG_T	0.00164883	FALSE
NREM sleep	19p13.2	rs12973413	19:9468222_C_T	0.00164851	FALSE
NREM sleep	19p13.2	rs12973413	19:9951287_C_T	0.00164824	FALSE
NREM sleep	19p13.2	rs12973413	19:10449665_C_T	0.0016479	FALSE
NREM sleep	19p13.2	rs12973413	19:9460962_C_T	0.00164784	FALSE
NREM sleep	19p13.2	rs12973413	19:10201571_A_G	0.0016476	FALSE
NREM sleep	19p13.2	rs12973413	19:10097981_C_G	0.00164696	FALSE
NREM sleep	19p13.2	rs12973413	19:10358639_C_T	0.00164623	FALSE
NREM sleep	19p13.2	rs12973413	19:9444484_A_G	0.00164553	FALSE
NREM sleep	19p13.2	rs12973413	19:10442877_C_A	0.0016454	FALSE
NREM sleep	19p13.2	rs12973413	19:9978582_A_AT	0.00164398	FALSE
NREM sleep	19p13.2	rs12973413	19:9488528_C_CA	0.00164357	FALSE
NREM sleep	19p13.2	rs12973413	19:9498315_C_T	0.00164325	FALSE
NREM sleep	19p13.2	rs12973413	19:9496994_T_C	0.00164237	FALSE
NREM sleep	19p13.2	rs12973413	19:10042338_ATACTG_A	0.00164237	FALSE
NREM sleep	19p13.2	rs12973413	19:10447203_C_T	0.00164169	FALSE
NREM sleep	19p13.2	rs12973413	19:10042285_T_A	0.00164165	FALSE
NREM sleep	19p13.2	rs12973413	19:10431799_G_T	0.00164099	FALSE
NREM sleep	19p13.2	rs12973413	19:10157806_C_T	0.00164087	FALSE
NREM sleep	19p13.2	rs12973413	19:10097536_G_T	0.00164075	FALSE
NREM sleep	19p13.2	rs12973413	19:10431051_G_A	0.00164065	FALSE
NREM sleep	19p13.2	rs12973413	19:9834449_C_G	0.00164037	FALSE
NREM sleep	19p13.2	rs12973413	19:10442003_A_G	0.00164028	FALSE
NREM sleep	19p13.2	rs12973413	19:10041366_C_CA	0.00163909	FALSE
NREM sleep	19p13.2	rs12973413	19:10097667_C_T	0.00163819	FALSE
NREM sleep	19p13.2	rs12973413	19:10080141_C_A	0.00163801	FALSE
NREM sleep	19p13.2	rs12973413	19:10080143_G_C	0.00163801	FALSE
NREM sleep	19p13.2	rs12973413	19:10436358_A_G	0.00163694	FALSE
NREM sleep	19p13.2	rs12973413	19:10094306_GAA_G	0.00163691	FALSE
NREM sleep	19p13.2	rs12973413	19:10443241_G_A	0.00163681	FALSE
NREM sleep	19p13.2	rs12973413	19:10138970_C_T	0.00163538	FALSE
NREM sleep	19p13.2	rs12973413	19:10100061_C_A	0.00163509	FALSE
NREM sleep	19p13.2	rs12973413	19:10065837_A_AAAAT	0.00163499	FALSE
NREM sleep	19p13.2	rs12973413	19:10437297_T_G	0.00163374	FALSE
NREM sleep	19p13.2	rs12973413	19:10357180_T_C	0.00163346	FALSE
NREM sleep	19p13.2	rs12973413	19:9862815_C_T	0.00163345	FALSE
NREM sleep	19p13.2	rs12973413	19:10087696_G_A	0.00163233	FALSE
NREM sleep	19p13.2	rs12973413	19:9545374_G_T	0.00163223	FALSE
NREM sleep	19p13.2	rs12973413	19:10457917_C_G	0.00163139	FALSE
NREM sleep	19p13.2	rs12973413	19:10403603_C_T	0.00163011	FALSE
NREM sleep	19p13.2	rs12973413	19:10434668_T_C	0.00162975	FALSE
NREM sleep	19p13.2	rs12973413	19:10402131_T_C	0.0016295	FALSE
NREM sleep	19p13.2	rs12973413	19:9910369_A_G	0.00162947	FALSE
NREM sleep	19p13.2	rs12973413	19:10098770_A_G	0.00162899	FALSE
NREM sleep	19p13.2	rs12973413	19:9949673_A_T	0.00162795	FALSE
NREM sleep	19p13.2	rs12973413	19:10042358_A_C	0.00162759	FALSE
NREM sleep	19p13.2	rs12973413	19:10451075_T_C	0.00162742	FALSE
NREM sleep	19p13.2	rs12973413	19:10038888_TA_T	0.00162732	FALSE
NREM sleep	19p13.2	rs12973413	19:10098129_A_G	0.00162712	FALSE
NREM sleep	19p13.2	rs12973413	19:10111364_C_T	0.00162709	FALSE
NREM sleep	19p13.2	rs12973413	19:10434886_G_A	0.00162689	FALSE
NREM sleep	19p13.2	rs12973413	19:10098684_C_G	0.00162688	FALSE
NREM sleep	19p13.2	rs12973413	19:10432334_T_G	0.00162551	FALSE
NREM sleep	19p13.2	rs12973413	19:10099422_G_T	0.00162492	FALSE
NREM sleep	19p13.2	rs12973413	19:10099744_C_T	0.00162486	FALSE
NREM sleep	19p13.2	rs12973413	19:9732994_C_A	0.00162466	FALSE
NREM sleep	19p13.2	rs12973413	19:9497313_G_T	0.00162441	FALSE
NREM sleep	19p13.2	rs12973413	19:9714350_AAGGG_A	0.00162419	FALSE
NREM sleep	19p13.2	rs12973413	19:10099577_A_G	0.00162307	FALSE
NREM sleep	19p13.2	rs12973413	19:10101400_G_A	0.00162301	FALSE
NREM sleep	19p13.2	rs12973413	19:10099748_T_C	0.00162291	FALSE
NREM sleep	19p13.2	rs12973413	19:10174557_A_C	0.00162244	FALSE
NREM sleep	19p13.2	rs12973413	19:10109095_G_A	0.00162232	FALSE
NREM sleep	19p13.2	rs12973413	19:10423309_C_T	0.00161999	FALSE
NREM sleep	19p13.2	rs12973413	19:9870967_C_A	0.00161997	FALSE
NREM sleep	19p13.2	rs12973413	19:9783808_T_C	0.0016193	FALSE
NREM sleep	19p13.2	rs12973413	19:9771893_A_G	0.00161738	FALSE
NREM sleep	19p13.2	rs12973413	19:10099465_G_A	0.00161709	FALSE
NREM sleep	19p13.2	rs12973413	19:10171531_C_G	0.00161439	FALSE
NREM sleep	19p13.2	rs12973413	19:10432397_C_T	0.00161399	FALSE
NREM sleep	19p13.2	rs12973413	19:9870723_T_G	0.00161302	FALSE
NREM sleep	19p13.2	rs12973413	19:10071669_C_G	0.00161276	FALSE
NREM sleep	19p13.2	rs12973413	19:10419611_G_A	0.00161223	FALSE
NREM sleep	19p13.2	rs12973413	19:9443031_G_GTGTATATA	0.00161168	FALSE
NREM sleep	19p13.2	rs12973413	19:10419468_C_T	0.00161161	FALSE
NREM sleep	19p13.2	rs12973413	19:10000306_C_T	0.00161093	FALSE
NREM sleep	19p13.2	rs12973413	19:10418838_G_A	0.00161044	FALSE
NREM sleep	19p13.2	rs12973413	19:10376230_G_T	0.00160973	FALSE
NREM sleep	19p13.2	rs12973413	19:10284461_C_T	0.00160904	FALSE
NREM sleep	19p13.2	rs12973413	19:9447033_T_G	0.0016085	FALSE
NREM sleep	19p13.2	rs12973413	19:10004894_G_A	0.00160804	FALSE
NREM sleep	19p13.2	rs12973413	19:9651715_G_C	0.00160697	FALSE
NREM sleep	19p13.2	rs12973413	19:10004884_A_G	0.00160639	FALSE
NREM sleep	19p13.2	rs12973413	19:9753447_T_C	0.0016054	FALSE
NREM sleep	19p13.2	rs12973413	19:10141012_G_A	0.00160495	FALSE
NREM sleep	19p13.2	rs12973413	19:10434864_G_A	0.00160383	FALSE
NREM sleep	19p13.2	rs12973413	19:10010428_T_C	0.0016031	FALSE
NREM sleep	19p13.2	rs12973413	19:9452026_ACT_A	0.00160259	FALSE
NREM sleep	19p13.2	rs12973413	19:9711827_C_T	0.00160083	FALSE
NREM sleep	19p13.2	rs12973413	19:9443332_T_C	0.00160035	FALSE
NREM sleep	19p13.2	rs12973413	19:9442827_T_C	0.00160022	FALSE
NREM sleep	19p13.2	rs12973413	19:10372360_G_C	0.00159946	FALSE
NREM sleep	19p13.2	rs12973413	19:9688068_G_A	0.0015977	FALSE
NREM sleep	19p13.2	rs12973413	19:10446900_T_TA	0.0015976	FALSE
NREM sleep	19p13.2	rs12973413	19:9706747_G_A	0.00159737	FALSE
NREM sleep	19p13.2	rs12973413	19:10422341_G_C	0.00159671	FALSE
NREM sleep	19p13.2	rs12973413	19:10440828_G_A	0.00159599	FALSE
NREM sleep	19p13.2	rs12973413	19:9921091_G_A	0.00159506	FALSE
NREM sleep	19p13.2	rs12973413	19:9485229_C_T	0.00159457	FALSE
NREM sleep	19p13.2	rs12973413	19:10097931_A_C	0.00159448	FALSE
NREM sleep	19p13.2	rs12973413	19:10429566_C_A	0.00159439	FALSE
NREM sleep	19p13.2	rs12973413	19:9601155_A_C	0.00159275	FALSE
NREM sleep	19p13.2	rs12973413	19:10424911_C_T	0.00159128	FALSE
NREM sleep	19p13.2	rs12973413	19:10111285_T_C	0.00159103	FALSE
NREM sleep	19p13.2	rs12973413	19:10271523_A_G	0.00159047	FALSE
NREM sleep	19p13.2	rs12973413	19:9971636_T_C	0.00158837	FALSE
NREM sleep	19p13.2	rs12973413	19:10422166_C_T	0.00158756	FALSE
NREM sleep	19p13.2	rs12973413	19:10473570_T_G	0.0015871	FALSE
NREM sleep	19p13.2	rs12973413	19:10488341_T_TGGATGGATGG	0.00158662	FALSE
NREM sleep	19p13.2	rs12973413	19:10172756_G_T	0.00158522	FALSE
NREM sleep	19p13.2	rs12973413	19:10112058_A_C	0.00158426	FALSE
NREM sleep	19p13.2	rs12973413	19:10439298_A_G	0.00158344	FALSE
NREM sleep	19p13.2	rs12973413	19:10316450_A_G	0.00158289	FALSE
NREM sleep	19p13.2	rs12973413	19:9729130_C_T	0.00158278	FALSE
NREM sleep	19p13.2	rs12973413	19:10361065_T_C	0.00158159	FALSE
NREM sleep	19p13.2	rs12973413	19:10375989_C_T	0.0015812	FALSE
NREM sleep	19p13.2	rs12973413	19:10221855_C_T	0.00158109	FALSE
NREM sleep	19p13.2	rs12973413	19:10026169_CTTTTTTATTTAT_C	0.00158104	FALSE
NREM sleep	19p13.2	rs12973413	19:9972095_C_A	0.00157995	FALSE
NREM sleep	19p13.2	rs12973413	19:9780391_C_T	0.00157976	FALSE
NREM sleep	19p13.2	rs12973413	19:10453152_G_A	0.0015789	FALSE
NREM sleep	19p13.2	rs12973413	19:10391597_A_T	0.00157869	FALSE
NREM sleep	19p13.2	rs12973413	19:10140929_T_C	0.00157794	FALSE
NREM sleep	19p13.2	rs12973413	19:9599034_T_C	0.00157632	FALSE
NREM sleep	19p13.2	rs12973413	19:10160329_A_G	0.001576	FALSE
NREM sleep	19p13.2	rs12973413	19:10041876_A_G	0.00157588	FALSE
NREM sleep	19p13.2	rs12973413	19:10418251_C_T	0.00157394	FALSE
NREM sleep	19p13.2	rs12973413	19:10136823_C_T	0.00157336	FALSE
NREM sleep	19p13.2	rs12973413	19:9712723_C_T	0.00157267	FALSE
NREM sleep	19p13.2	rs12973413	19:9489454_T_C	0.00157187	FALSE
NREM sleep	19p13.2	rs12973413	19:10144038_GAC_G	0.00157125	FALSE
NREM sleep	19p13.2	rs12973413	19:9771286_G_GA	0.00157124	FALSE
NREM sleep	19p13.2	rs12973413	19:10187403_G_T	0.00157115	FALSE
NREM sleep	19p13.2	rs12973413	19:10335552_G_T	0.00156964	FALSE
NREM sleep	19p13.2	rs12973413	19:9552898_C_CA	0.00156959	FALSE
NREM sleep	19p13.2	rs12973413	19:9582718_A_G	0.00156869	FALSE
NREM sleep	19p13.2	rs12973413	19:10295696_T_A	0.00156697	FALSE
NREM sleep	19p13.2	rs12973413	19:10457963_G_A	0.00156667	FALSE
NREM sleep	19p13.2	rs12973413	19:10042873_T_A	0.00156627	FALSE
NREM sleep	19p13.2	rs12973413	19:10431300_A_AG	0.00156521	FALSE
NREM sleep	19p13.2	rs12973413	19:10478372_A_G	0.00156472	FALSE
NREM sleep	19p13.2	rs12973413	19:10428788_C_A	0.0015646	FALSE
NREM sleep	19p13.2	rs12973413	19:10170800_T_G	0.00156444	FALSE
NREM sleep	19p13.2	rs12973413	19:10215212_A_G	0.0015644	FALSE
NREM sleep	19p13.2	rs12973413	19:9605383_C_G	0.00156435	FALSE
NREM sleep	19p13.2	rs12973413	19:10409366_C_T	0.00156429	FALSE
NREM sleep	19p13.2	rs12973413	19:10367852_T_G	0.00156379	FALSE
NREM sleep	19p13.2	rs12973413	19:9780361_A_C	0.00156377	FALSE
NREM sleep	19p13.2	rs12973413	19:10170127_C_G	0.00156355	FALSE
NREM sleep	19p13.2	rs12973413	19:9630083_GTT_G	0.00156347	FALSE
NREM sleep	19p13.2	rs12973413	19:10004898_A_G	0.00156262	FALSE
NREM sleep	19p13.2	rs12973413	19:9581467_A_T	0.00156159	FALSE
NREM sleep	19p13.2	rs12973413	19:10416444_G_A	0.00156142	FALSE
NREM sleep	19p13.2	rs12973413	19:10170639_T_C	0.00156069	FALSE
NREM sleep	19p13.2	rs12973413	19:9783667_TCAACTTTCCTGTTCTC_T	0.00156053	FALSE
NREM sleep	19p13.2	rs12973413	19:9821892_C_A	0.00156028	FALSE
NREM sleep	19p13.2	rs12973413	19:9685108_G_A	0.00155961	FALSE
NREM sleep	19p13.2	rs12973413	19:9952743_G_A	0.00155748	FALSE
NREM sleep	19p13.2	rs12973413	19:10103659_C_T	0.00155732	FALSE
NREM sleep	19p13.2	rs12973413	19:10321708_A_G	0.00155648	FALSE
NREM sleep	19p13.2	rs12973413	19:9713023_T_C	0.00155523	FALSE
NREM sleep	19p13.2	rs12973413	19:10185924_G_A	0.00155495	FALSE
NREM sleep	19p13.2	rs12973413	19:9847582_A_AT	0.00155492	FALSE
NREM sleep	19p13.2	rs12973413	19:9918355_C_T	0.00155366	FALSE
NREM sleep	19p13.2	rs12973413	19:9946655_G_A	0.00155326	FALSE
NREM sleep	19p13.2	rs12973413	19:9604144_C_A	0.00155311	FALSE
NREM sleep	19p13.2	rs12973413	19:10067476_CAAAAA_C	0.00155287	FALSE
NREM sleep	19p13.2	rs12973413	19:9610182_AT_A	0.00155139	FALSE
NREM sleep	19p13.2	rs12973413	19:9818786_G_C	0.00155119	FALSE
NREM sleep	19p13.2	rs12973413	19:9626522_AAAG_A	0.00155106	FALSE
NREM sleep	19p13.2	rs12973413	19:10323632_T_G	0.00155031	FALSE
NREM sleep	19p13.2	rs12973413	19:10382281_C_T	0.00154894	FALSE
NREM sleep	19p13.2	rs12973413	19:9619398_C_T	0.00154839	FALSE
NREM sleep	19p13.2	rs12973413	19:9590400_AAACAAC_A	0.00154752	FALSE
NREM sleep	19p13.2	rs12973413	19:9971792_CAAAT_C	0.00154749	FALSE
NREM sleep	19p13.2	rs12973413	19:9774359_C_CT	0.00154711	FALSE
NREM sleep	19p13.2	rs12973413	19:9814492_AAGAG_A	0.00154701	FALSE
NREM sleep	19p13.2	rs12973413	19:9667395_G_T	0.00154693	FALSE
NREM sleep	19p13.2	rs12973413	19:9601362_G_C	0.0015461	FALSE
NREM sleep	19p13.2	rs12973413	19:10040723_A_G	0.0015455	FALSE
NREM sleep	19p13.2	rs12973413	19:9968139_G_A	0.00154536	FALSE
NREM sleep	19p13.2	rs12973413	19:10129552_C_G	0.00154485	FALSE
NREM sleep	19p13.2	rs12973413	19:9814080_A_T	0.00154447	FALSE
NREM sleep	19p13.2	rs12973413	19:9556423_A_AT	0.00154438	FALSE
NREM sleep	19p13.2	rs12973413	19:9706355_G_A	0.0015431	FALSE
NREM sleep	19p13.2	rs12973413	19:10084460_A_G	0.00154302	FALSE
NREM sleep	19p13.2	rs12973413	19:10449392_A_G	0.00154293	FALSE
NREM sleep	19p13.2	rs12973413	19:9463453_G_A	0.00154207	FALSE
NREM sleep	19p13.2	rs12973413	19:10069934_T_C	0.00154146	FALSE
NREM sleep	19p13.2	rs12973413	19:9710607_G_A	0.00154114	FALSE
NREM sleep	19p13.2	rs12973413	19:10230032_C_T	0.00154103	FALSE
NREM sleep	19p13.2	rs12973413	19:9519651_G_C	0.00154043	FALSE
NREM sleep	19p13.2	rs12973413	19:10420982_G_C	0.00153912	FALSE
NREM sleep	19p13.2	rs12973413	19:10168396_A_G	0.0015386	FALSE
NREM sleep	19p13.2	rs12973413	19:9812381_CGT_C	0.00153853	FALSE
NREM sleep	19p13.2	rs12973413	19:10152433_C_T	0.00153771	FALSE
NREM sleep	19p13.2	rs12973413	19:9667077_G_A	0.00153745	FALSE
NREM sleep	19p13.2	rs12973413	19:10445232_C_T	0.00153689	FALSE
NREM sleep	19p13.2	rs12973413	19:10139009_TCTTTC_T	0.00153686	FALSE
NREM sleep	19p13.2	rs12973413	19:9781180_G_GA	0.00153654	FALSE
NREM sleep	19p13.2	rs12973413	19:10159483_A_G	0.00153523	FALSE
NREM sleep	19p13.2	rs12973413	19:10455784_AGAG_A	0.00153377	FALSE
NREM sleep	19p13.2	rs12973413	19:10102567_G_A	0.00153361	FALSE
NREM sleep	19p13.2	rs12973413	19:10281880_ATGAGGGAC_A	0.00153118	FALSE
NREM sleep	19p13.2	rs12973413	19:10212561_C_T	0.00153104	FALSE
NREM sleep	19p13.2	rs12973413	19:9510962_T_C	0.00153088	FALSE
NREM sleep	19p13.2	rs12973413	19:10148713_T_C	0.00153088	FALSE
NREM sleep	19p13.2	rs12973413	19:10145171_C_CTA	0.00153057	FALSE
NREM sleep	19p13.2	rs12973413	19:10001990_GAA_G	0.00153011	FALSE
NREM sleep	19p13.2	rs12973413	19:10319512_AT_A	0.0015298	FALSE
NREM sleep	19p13.2	rs12973413	19:9522802_T_C	0.00152966	FALSE
NREM sleep	19p13.2	rs12973413	19:10265593_G_T	0.00152961	FALSE
NREM sleep	19p13.2	rs12973413	19:10315804_G_A	0.00152948	FALSE
NREM sleep	19p13.2	rs12973413	19:10358460_C_T	0.00152862	FALSE
NREM sleep	19p13.2	rs12973413	19:10103583_C_T	0.0015286	FALSE
NREM sleep	19p13.2	rs12973413	19:9603923_A_AG	0.00152847	FALSE
NREM sleep	19p13.2	rs12973413	19:9863290_CAA_C	0.00152835	FALSE
NREM sleep	19p13.2	rs12973413	19:10102676_A_G	0.00152816	FALSE
NREM sleep	19p13.2	rs12973413	19:9942663_T_G	0.00152787	FALSE
NREM sleep	19p13.2	rs12973413	19:9523724_A_G	0.00152773	FALSE
NREM sleep	19p13.2	rs12973413	19:9508670_A_C	0.00152746	FALSE
NREM sleep	19p13.2	rs12973413	19:9694928_G_A	0.00152708	FALSE
NREM sleep	19p13.2	rs12973413	19:10271894_T_A	0.00152663	FALSE
NREM sleep	19p13.2	rs12973413	19:10168666_T_A	0.00152644	FALSE
NREM sleep	19p13.2	rs12973413	19:9619179_G_A	0.0015264	FALSE
NREM sleep	19p13.2	rs12973413	19:9992056_GAGATGGACTCTA_G	0.0015263	FALSE
NREM sleep	19p13.2	rs12973413	19:9505895_A_G	0.00152555	FALSE
NREM sleep	19p13.2	rs12973413	19:10056634_C_CT	0.0015255	FALSE
NREM sleep	19p13.2	rs12973413	19:9520062_C_T	0.00152524	FALSE
NREM sleep	19p13.2	rs12973413	19:10175936_G_C	0.00152454	FALSE
NREM sleep	19p13.2	rs12973413	19:10110265_C_G	0.00152362	FALSE
NREM sleep	19p13.2	rs12973413	19:9651795_A_T	0.00152283	FALSE
NREM sleep	19p13.2	rs12973413	19:10360745_A_T	0.00152228	FALSE
NREM sleep	19p13.2	rs12973413	19:10170098_G_A	0.00152054	FALSE
NREM sleep	19p13.2	rs12973413	19:10409032_G_C	0.00151823	FALSE
NREM sleep	19p13.2	rs12973413	19:9975629_G_A	0.0015181	FALSE
NREM sleep	19p13.2	rs12973413	19:9519894_T_C	0.00151807	FALSE
NREM sleep	19p13.2	rs12973413	19:9573732_T_C	0.00151701	FALSE
NREM sleep	19p13.2	rs12973413	19:9651766_T_C	0.00151686	FALSE
NREM sleep	19p13.2	rs12973413	19:10436185_G_A	0.00151635	FALSE
NREM sleep	19p13.2	rs12973413	19:10414112_CT_C	0.00151596	FALSE
NREM sleep	19p13.2	rs12973413	19:9508306_C_A	0.00151529	FALSE
NREM sleep	19p13.2	rs12973413	19:10024649_G_A	0.00151503	FALSE
NREM sleep	19p13.2	rs12973413	19:9635457_CAAAAAAAAAAAAA_C	0.00151502	FALSE
NREM sleep	19p13.2	rs12973413	19:9811571_G_A	0.00151473	FALSE
NREM sleep	19p13.2	rs12973413	19:9519453_A_G	0.00151313	FALSE
NREM sleep	19p13.2	rs12973413	19:10378677_A_T	0.00151277	FALSE
NREM sleep	19p13.2	rs12973413	19:10361511_A_G	0.00151268	FALSE
NREM sleep	19p13.2	rs12973413	19:9520832_T_C	0.00151246	FALSE
NREM sleep	19p13.2	rs12973413	19:10340653_A_AAATG	0.00151147	FALSE
NREM sleep	19p13.2	rs12973413	19:9452698_G_A	0.00151069	FALSE
NREM sleep	19p13.2	rs12973413	19:9577832_C_T	0.00151069	FALSE
NREM sleep	19p13.2	rs12973413	19:10077419_C_G	0.00151007	FALSE
NREM sleep	19p13.2	rs12973413	19:9504510_C_T	0.00151006	FALSE
NREM sleep	19p13.2	rs12973413	19:9611224_G_A	0.00151001	FALSE
NREM sleep	19p13.2	rs12973413	19:9829576_G_A	0.00150999	FALSE
NREM sleep	19p13.2	rs12973413	19:9521727_A_G	0.00150986	FALSE
NREM sleep	19p13.2	rs12973413	19:10077158_C_A	0.00150968	FALSE
NREM sleep	19p13.2	rs12973413	19:10364296_G_A	0.00150932	FALSE
NREM sleep	19p13.2	rs12973413	19:10425234_G_C	0.00150902	FALSE
NREM sleep	19p13.2	rs12973413	19:9509793_G_GAAAC	0.00150891	FALSE
NREM sleep	19p13.2	rs12973413	19:10104679_A_G	0.00150836	FALSE
NREM sleep	19p13.2	rs12973413	19:9626520_C_T	0.00150798	FALSE
NREM sleep	19p13.2	rs12973413	19:9510415_T_C	0.0015067	FALSE
NREM sleep	19p13.2	rs12973413	19:10112688_A_G	0.0015054	FALSE
NREM sleep	19p13.2	rs12973413	19:9505805_A_G	0.00150528	FALSE
NREM sleep	19p13.2	rs12973413	19:9509120_C_A	0.00150507	FALSE
NREM sleep	19p13.2	rs12973413	19:10000596_A_AT	0.00150418	FALSE
NREM sleep	19p13.2	rs12973413	19:10332547_T_A	0.0015038	FALSE
NREM sleep	19p13.2	rs12973413	19:10456296_T_C	0.00150364	FALSE
NREM sleep	19p13.2	rs12973413	19:10452925_C_CA	0.00150271	FALSE
NREM sleep	19p13.2	rs12973413	19:10106936_G_C	0.0015025	FALSE
NREM sleep	19p13.2	rs12973413	19:9509666_C_G	0.00150234	FALSE
NREM sleep	19p13.2	rs12973413	19:9509287_A_G	0.00150106	FALSE
NREM sleep	19p13.2	rs12973413	19:10102765_G_C	0.00150096	FALSE
NREM sleep	19p13.2	rs12973413	19:10448020_A_G	0.00150073	FALSE
NREM sleep	19p13.2	rs12973413	19:10334663_T_G	0.00150055	FALSE
NREM sleep	19p13.2	rs12973413	19:9646739_C_G	0.00150008	FALSE
NREM sleep	19p13.2	rs12973413	19:9829574_G_A	0.00149957	FALSE
NREM sleep	19p13.2	rs12973413	19:10412409_G_A	0.00149945	FALSE
NREM sleep	19p13.2	rs12973413	19:9970838_A_G	0.00149891	FALSE
NREM sleep	19p13.2	rs12973413	19:9943669_G_A	0.00149835	FALSE
NREM sleep	19p13.2	rs12973413	19:9500801_G_A	0.0014976	FALSE
NREM sleep	19p13.2	rs12973413	19:10291473_C_T	0.00149685	FALSE
NREM sleep	19p13.2	rs12973413	19:10140175_G_A	0.00149682	FALSE
NREM sleep	19p13.2	rs12973413	19:10482884_C_T	0.00149584	FALSE
NREM sleep	19p13.2	rs12973413	19:9620061_G_A	0.00149529	FALSE
NREM sleep	19p13.2	rs12973413	19:10065606_A_G	0.00149485	FALSE
NREM sleep	19p13.2	rs12973413	19:10026033_A_G	0.00149399	FALSE
NREM sleep	19p13.2	rs12973413	19:10025430_A_G	0.00149337	FALSE
NREM sleep	19p13.2	rs12973413	19:9708901_C_A	0.00149303	FALSE
NREM sleep	19p13.2	rs12973413	19:10049932_T_A	0.00149264	FALSE
NREM sleep	19p13.2	rs12973413	19:9679316_C_T	0.00149234	FALSE
NREM sleep	19p13.2	rs12973413	19:9502587_T_C	0.00149153	FALSE
NREM sleep	19p13.2	rs12973413	19:9502441_G_A	0.00149148	FALSE
NREM sleep	19p13.2	rs12973413	19:9501892_T_C	0.00149126	FALSE
NREM sleep	19p13.2	rs12973413	19:10361930_CCTAAT_C	0.00149087	FALSE
NREM sleep	19p13.2	rs12973413	19:9630020_G_A	0.00149041	FALSE
NREM sleep	19p13.2	rs12973413	19:10312905_AAAC_A	0.00148993	FALSE
NREM sleep	19p13.2	rs12973413	19:10362343_AAAAAAC_A	0.0014899	FALSE
NREM sleep	19p13.2	rs12973413	19:10447795_G_A	0.0014892	FALSE
NREM sleep	19p13.2	rs12973413	19:10137923_C_A	0.00148898	FALSE
NREM sleep	19p13.2	rs12973413	19:9963422_T_C	0.00148872	FALSE
NREM sleep	19p13.2	rs12973413	19:10371614_G_A	0.00148836	FALSE
NREM sleep	19p13.2	rs12973413	19:10047156_C_A	0.00148782	FALSE
NREM sleep	19p13.2	rs12973413	19:10010325_C_T	0.00148759	FALSE
NREM sleep	19p13.2	rs12973413	19:10379222_G_A	0.00148672	FALSE
NREM sleep	19p13.2	rs12973413	19:9911632_C_A	0.00148479	FALSE
NREM sleep	19p13.2	rs12973413	19:10406649_G_A	0.00148466	FALSE
NREM sleep	19p13.2	rs12973413	19:9591078_TA_T	0.00148414	FALSE
NREM sleep	19p13.2	rs12973413	19:9994952_TAA_T	0.00148403	FALSE
NREM sleep	19p13.2	rs12973413	19:10412518_A_G	0.00148382	FALSE
NREM sleep	19p13.2	rs12973413	19:10406104_G_A	0.00148376	FALSE
NREM sleep	19p13.2	rs12973413	19:9790629_C_T	0.00148362	FALSE
NREM sleep	19p13.2	rs12973413	19:9924283_T_C	0.00148358	FALSE
NREM sleep	19p13.2	rs12973413	19:10358611_G_T	0.00148319	FALSE
NREM sleep	19p13.2	rs12973413	19:10405599_G_C	0.00148276	FALSE
NREM sleep	19p13.2	rs12973413	19:10262651_C_T	0.00148261	FALSE
NREM sleep	19p13.2	rs12973413	19:9515381_T_A	0.00148256	FALSE
NREM sleep	19p13.2	rs12973413	19:10372358_C_A	0.00148231	FALSE
NREM sleep	19p13.2	rs12973413	19:10140514_T_C	0.00148185	FALSE
NREM sleep	19p13.2	rs12973413	19:10140520_C_T	0.00148146	FALSE
NREM sleep	19p13.2	rs12973413	19:10482677_T_TC	0.00148124	FALSE
NREM sleep	19p13.2	rs12973413	19:9575839_G_A	0.00148113	FALSE
NREM sleep	19p13.2	rs12973413	19:10139723_G_A	0.00148023	FALSE
NREM sleep	19p13.2	rs12973413	19:9831815_AT_A	0.00147894	FALSE
NREM sleep	19p13.2	rs12973413	19:10063621_C_G	0.00147871	FALSE
NREM sleep	19p13.2	rs12973413	19:9790949_G_A	0.0014782	FALSE
NREM sleep	19p13.2	rs12973413	19:10402430_G_T	0.00147805	FALSE
NREM sleep	19p13.2	rs12973413	19:10263525_C_T	0.00147741	FALSE
NREM sleep	19p13.2	rs12973413	19:10007983_A_G	0.00147657	FALSE
NREM sleep	19p13.2	rs12973413	19:10010228_TTCTTC_T	0.00147625	FALSE
NREM sleep	19p13.2	rs12973413	19:10151987_C_T	0.00147561	FALSE
NREM sleep	19p13.2	rs12973413	19:9844770_T_C	0.00147543	FALSE
NREM sleep	19p13.2	rs12973413	19:10481511_G_A	0.00147542	FALSE
NREM sleep	19p13.2	rs12973413	19:10022514_A_G	0.00147403	FALSE
NREM sleep	19p13.2	rs12973413	19:10220714_C_T	0.00147402	FALSE
NREM sleep	19p13.2	rs12973413	19:10293753_G_T	0.00147362	FALSE
NREM sleep	19p13.2	rs12973413	19:10146651_T_C	0.00147249	FALSE
NREM sleep	19p13.2	rs12973413	19:10080779_A_G	0.00147203	FALSE
NREM sleep	19p13.2	rs12973413	19:10113626_C_T	0.00147023	FALSE
NREM sleep	19p13.2	rs12973413	19:9851328_A_T	0.00146981	FALSE
NREM sleep	19p13.2	rs12973413	19:10275184_G_A	0.0014697	FALSE
NREM sleep	19p13.2	rs12973413	19:10293801_A_T	0.00146889	FALSE
NREM sleep	19p13.2	rs12973413	19:10124703_TC_T	0.0014686	FALSE
NREM sleep	19p13.2	rs12973413	19:10008920_G_A	0.00146819	FALSE
NREM sleep	19p13.2	rs12973413	19:9539213_C_T	0.00146734	FALSE
NREM sleep	19p13.2	rs12973413	19:10332988_C_T	0.00146613	FALSE
NREM sleep	19p13.2	rs12973413	19:10482859_C_T	0.00146578	FALSE
NREM sleep	19p13.2	rs12973413	19:10065734_C_G	0.00146558	FALSE
NREM sleep	19p13.2	rs12973413	19:10219077_G_A	0.00146556	FALSE
NREM sleep	19p13.2	rs12973413	19:9773581_T_A	0.00146529	FALSE
NREM sleep	19p13.2	rs12973413	19:9594569_CT_C	0.00146528	FALSE
NREM sleep	19p13.2	rs12973413	19:10481532_A_G	0.00146518	FALSE
NREM sleep	19p13.2	rs12973413	19:10354232_G_A	0.00146517	FALSE
NREM sleep	19p13.2	rs12973413	19:9819566_C_T	0.00146499	FALSE
NREM sleep	19p13.2	rs12973413	19:10106513_C_T	0.001464	FALSE
NREM sleep	19p13.2	rs12973413	19:10143082_G_A	0.00146273	FALSE
NREM sleep	19p13.2	rs12973413	19:10370490_T_A	0.00146181	FALSE
NREM sleep	19p13.2	rs12973413	19:9866738_A_T	0.00146166	FALSE
NREM sleep	19p13.2	rs12973413	19:9737108_G_GA	0.00146151	FALSE
NREM sleep	19p13.2	rs12973413	19:10047852_TC_T	0.0014611	FALSE
NREM sleep	19p13.2	rs12973413	19:10179048_G_A	0.00146024	FALSE
NREM sleep	19p13.2	rs12973413	19:10136641_T_C	0.00146014	FALSE
NREM sleep	19p13.2	rs12973413	19:10059223_C_T	0.00145995	FALSE
NREM sleep	19p13.2	rs12973413	19:9579598_G_A	0.00145991	FALSE
NREM sleep	19p13.2	rs12973413	19:9594173_G_A	0.00145974	FALSE
NREM sleep	19p13.2	rs12973413	19:9898846_T_C	0.0014597	FALSE
NREM sleep	19p13.2	rs12973413	19:10204959_A_T	0.00145892	FALSE
NREM sleep	19p13.2	rs12973413	19:9695008_A_G	0.00145883	FALSE
NREM sleep	19p13.2	rs12973413	19:9647499_A_AT	0.00145858	FALSE
NREM sleep	19p13.2	rs12973413	19:9651683_C_G	0.0014584	FALSE
NREM sleep	19p13.2	rs12973413	19:10008241_C_T	0.00145822	FALSE
NREM sleep	19p13.2	rs12973413	19:10024322_C_T	0.00145693	FALSE
NREM sleep	19p13.2	rs12973413	19:10094302_GAAAGAA_G	0.00145654	FALSE
NREM sleep	19p13.2	rs12973413	19:9705949_A_G	0.00145651	FALSE
NREM sleep	19p13.2	rs12973413	19:9975540_C_T	0.00145628	FALSE
NREM sleep	19p13.2	rs12973413	19:10002861_C_T	0.00145627	FALSE
NREM sleep	19p13.2	rs12973413	19:10215271_A_G	0.0014562	FALSE
NREM sleep	19p13.2	rs12973413	19:10025378_G_A	0.00145586	FALSE
NREM sleep	19p13.2	rs12973413	19:9661683_G_A	0.00145557	FALSE
NREM sleep	19p13.2	rs12973413	19:9811954_C_T	0.00145554	FALSE
NREM sleep	19p13.2	rs12973413	19:9838555_G_C	0.00145553	FALSE
NREM sleep	19p13.2	rs12973413	19:10298886_G_C	0.00145549	FALSE
NREM sleep	19p13.2	rs12973413	19:10324307_CA_C	0.00145459	FALSE
NREM sleep	19p13.2	rs12973413	19:10081193_T_A	0.00145458	FALSE
NREM sleep	19p13.2	rs12973413	19:10208115_A_G	0.00145414	FALSE
NREM sleep	19p13.2	rs12973413	19:9769089_G_A	0.00145349	FALSE
NREM sleep	19p13.2	rs12973413	19:10029966_C_T	0.00145348	FALSE
NREM sleep	19p13.2	rs12973413	19:10237892_C_T	0.00145302	FALSE
NREM sleep	19p13.2	rs12973413	19:10475649_C_T	0.00145267	FALSE
NREM sleep	19p13.2	rs12973413	19:10475971_T_A	0.00145235	FALSE
NREM sleep	19p13.2	rs12973413	19:9822035_G_A	0.0014511	FALSE
NREM sleep	19p13.2	rs12973413	19:9647816_T_A	0.00145109	FALSE
NREM sleep	19p13.2	rs12973413	19:9888908_T_C	0.00144995	FALSE
NREM sleep	19p13.2	rs12973413	19:9874869_G_A	0.00144886	FALSE
NREM sleep	19p13.2	rs12973413	19:9560672_A_AAAC	0.00144814	FALSE
NREM sleep	19p13.2	rs12973413	19:9807254_C_T	0.00144766	FALSE
NREM sleep	19p13.2	rs12973413	19:10135711_C_T	0.00144716	FALSE
NREM sleep	19p13.2	rs12973413	19:10477072_C_T	0.00144502	FALSE
NREM sleep	19p13.2	rs12973413	19:9556320_G_A	0.00144417	FALSE
NREM sleep	19p13.2	rs12973413	19:10078153_ACACACT_A	0.00144396	FALSE
NREM sleep	19p13.2	rs12973413	19:10423239_C_T	0.00144373	FALSE
NREM sleep	19p13.2	rs12973413	19:10375567_G_A	0.00144369	FALSE
NREM sleep	19p13.2	rs12973413	19:9443031_G_A	0.00144314	FALSE
NREM sleep	19p13.2	rs12973413	19:10069999_A_G	0.00144297	FALSE
NREM sleep	19p13.2	rs12973413	19:10060161_C_T	0.00144276	FALSE
NREM sleep	19p13.2	rs12973413	19:9595383_G_A	0.0014426	FALSE
NREM sleep	19p13.2	rs12973413	19:10448133_C_CCAGGTACAGTGGCT	0.0014425	FALSE
NREM sleep	19p13.2	rs12973413	19:10453009_G_A	0.00144215	FALSE
NREM sleep	19p13.2	rs12973413	19:10128691_A_G	0.00144176	FALSE
NREM sleep	19p13.2	rs12973413	19:10196895_G_A	0.00144104	FALSE
NREM sleep	19p13.2	rs12973413	19:9628397_AT_A	0.00144047	FALSE
NREM sleep	19p13.2	rs12973413	19:10137074_G_A	0.00144031	FALSE
NREM sleep	19p13.2	rs12973413	19:9664596_G_T	0.00143922	FALSE
NREM sleep	19p13.2	rs12973413	19:9560304_G_A	0.00143877	FALSE
NREM sleep	19p13.2	rs12973413	19:10421917_G_A	0.00143811	FALSE
NREM sleep	19p13.2	rs12973413	19:10080672_C_T	0.00143766	FALSE
NREM sleep	19p13.2	rs12973413	19:10211507_G_A	0.00143764	FALSE
NREM sleep	19p13.2	rs12973413	19:10021829_T_C	0.00143746	FALSE
NREM sleep	19p13.2	rs12973413	19:9608792_C_A	0.00143687	FALSE
NREM sleep	19p13.2	rs12973413	19:10056496_G_A	0.00143545	FALSE
NREM sleep	19p13.2	rs12973413	19:10181912_G_A	0.00143427	FALSE
NREM sleep	19p13.2	rs12973413	19:10062449_G_A	0.0014337	FALSE
NREM sleep	19p13.2	rs12973413	19:10484920_C_T	0.00143319	FALSE
NREM sleep	19p13.2	rs12973413	19:9688337_G_A	0.00143273	FALSE
NREM sleep	19p13.2	rs12973413	19:10044899_T_C	0.00143259	FALSE
NREM sleep	19p13.2	rs12973413	19:9809139_C_T	0.00143246	FALSE
NREM sleep	19p13.2	rs12973413	19:9595588_G_C	0.0014319	FALSE
NREM sleep	19p13.2	rs12973413	19:9623269_A_G	0.00143154	FALSE
NREM sleep	19p13.2	rs12973413	19:10347084_T_C	0.00143133	FALSE
NREM sleep	19p13.2	rs12973413	19:10320481_GATAA_G	0.00143116	FALSE
NREM sleep	19p13.2	rs12973413	19:9561963_A_G	0.00143104	FALSE
NREM sleep	19p13.2	rs12973413	19:10025462_A_G	0.00143083	FALSE
NREM sleep	19p13.2	rs12973413	19:10062704_TC_T	0.0014307	FALSE
NREM sleep	19p13.2	rs12973413	19:9693593_T_TTTAATAATAAATAATTCTAGTATCAGTTTA	0.00142983	FALSE
NREM sleep	19p13.2	rs12973413	19:9633081_C_T	0.00142919	FALSE
NREM sleep	19p13.2	rs12973413	19:10362882_G_A	0.00142904	FALSE
NREM sleep	19p13.2	rs12973413	19:9774875_G_T	0.00142885	FALSE
NREM sleep	19p13.2	rs12973413	19:9687194_G_A	0.00142877	FALSE
NREM sleep	19p13.2	rs12973413	19:9867748_G_A	0.00142874	FALSE
NREM sleep	19p13.2	rs12973413	19:10112651_C_T	0.00142833	FALSE
NREM sleep	19p13.2	rs12973413	19:9599610_C_A	0.00142826	FALSE
NREM sleep	19p13.2	rs12973413	19:10194887_T_TA	0.00142748	FALSE
NREM sleep	19p13.2	rs12973413	19:9637688_T_C	0.00142728	FALSE
NREM sleep	19p13.2	rs12973413	19:10057973_T_G	0.0014266	FALSE
NREM sleep	19p13.2	rs12973413	19:10432919_T_C	0.00142651	FALSE
NREM sleep	19p13.2	rs12973413	19:9582164_G_GA	0.00142641	FALSE
NREM sleep	19p13.2	rs12973413	19:10355985_G_A	0.0014263	FALSE
NREM sleep	19p13.2	rs12973413	19:10018509_A_G	0.00142615	FALSE
NREM sleep	19p13.2	rs12973413	19:9795770_A_C	0.0014261	FALSE
NREM sleep	19p13.2	rs12973413	19:10377095_A_G	0.00142608	FALSE
NREM sleep	19p13.2	rs12973413	19:9791028_A_C	0.00142599	FALSE
NREM sleep	19p13.2	rs12973413	19:10377096_G_C	0.00142571	FALSE
NREM sleep	19p13.2	rs12973413	19:9559118_G_A	0.00142568	FALSE
NREM sleep	19p13.2	rs12973413	19:10377100_C_T	0.00142533	FALSE
NREM sleep	19p13.2	rs12973413	19:10024812_A_C	0.00142501	FALSE
NREM sleep	19p13.2	rs12973413	19:10377114_C_T	0.00142498	FALSE
NREM sleep	19p13.2	rs12973413	19:10374641_A_C	0.00142492	FALSE
NREM sleep	19p13.2	rs12973413	19:10024660_A_G	0.00142479	FALSE
NREM sleep	19p13.2	rs12973413	19:9602673_G_C	0.00142462	FALSE
NREM sleep	19p13.2	rs12973413	19:9520979_G_GAAAAAA	0.00142442	FALSE
NREM sleep	19p13.2	rs12973413	19:10018849_T_C	0.00142415	FALSE
NREM sleep	19p13.2	rs12973413	19:9569237_A_T	0.00142395	FALSE
NREM sleep	19p13.2	rs12973413	19:10007294_G_T	0.00142385	FALSE
NREM sleep	19p13.2	rs12973413	19:9568809_C_T	0.00142359	FALSE
NREM sleep	19p13.2	rs12973413	19:9846598_C_T	0.00142308	FALSE
NREM sleep	19p13.2	rs12973413	19:10026427_T_C	0.00142281	FALSE
NREM sleep	19p13.2	rs12973413	19:9600077_G_A	0.00142262	FALSE
NREM sleep	19p13.2	rs12973413	19:10020256_C_CA	0.00142194	FALSE
NREM sleep	19p13.2	rs12973413	19:9593496_G_A	0.00142184	FALSE
NREM sleep	19p13.2	rs12973413	19:9628689_C_T	0.00142106	FALSE
NREM sleep	19p13.2	rs12973413	19:10376362_G_T	0.00141998	FALSE
NREM sleep	19p13.2	rs12973413	19:10241666_G_A	0.00141735	FALSE
NREM sleep	19p13.2	rs12973413	19:10011191_G_A	0.00141602	FALSE
NREM sleep	19p13.2	rs12973413	19:10068797_G_A	0.0014154	FALSE
NREM sleep	19p13.2	rs12973413	19:10360257_AT_A	0.00141521	FALSE
NREM sleep	19p13.2	rs12973413	19:10071634_T_C	0.00141428	FALSE
NREM sleep	19p13.2	rs12973413	19:10064528_G_A	0.00141319	FALSE
NREM sleep	19p13.2	rs12973413	19:10019499_T_C	0.00141311	FALSE
NREM sleep	19p13.2	rs12973413	19:9662309_C_CA	0.0014128	FALSE
NREM sleep	19p13.2	rs12973413	19:9793978_C_T	0.00141165	FALSE
NREM sleep	19p13.2	rs12973413	19:9467605_AT_A	0.00141152	FALSE
NREM sleep	19p13.2	rs12973413	19:9682715_G_A	0.00141131	FALSE
NREM sleep	19p13.2	rs12973413	19:9937816_GA_G	0.00141058	FALSE
NREM sleep	19p13.2	rs12973413	19:10372346_C_CA	0.00141049	FALSE
NREM sleep	19p13.2	rs12973413	19:9893601_C_CT	0.00141045	FALSE
NREM sleep	19p13.2	rs12973413	19:10058904_G_A	0.00141043	FALSE
NREM sleep	19p13.2	rs12973413	19:10007190_G_A	0.00141025	FALSE
NREM sleep	19p13.2	rs12973413	19:9644000_C_T	0.00140972	FALSE
NREM sleep	19p13.2	rs12973413	19:10155828_T_C	0.00140964	FALSE
NREM sleep	19p13.2	rs12973413	19:9828588_A_G	0.00140925	FALSE
NREM sleep	19p13.2	rs12973413	19:9679020_G_A	0.00140916	FALSE
NREM sleep	19p13.2	rs12973413	19:9677892_T_A	0.00140915	FALSE
NREM sleep	19p13.2	rs12973413	19:9681264_C_T	0.00140911	FALSE
NREM sleep	19p13.2	rs12973413	19:9677949_C_A	0.00140907	FALSE
NREM sleep	19p13.2	rs12973413	19:9610993_G_A	0.00140897	FALSE
NREM sleep	19p13.2	rs12973413	19:10168046_G_C	0.00140891	FALSE
NREM sleep	19p13.2	rs12973413	19:9679104_T_G	0.00140881	FALSE
NREM sleep	19p13.2	rs12973413	19:10124504_C_T	0.0014088	FALSE
NREM sleep	19p13.2	rs12973413	19:9791011_A_G	0.00140832	FALSE
NREM sleep	19p13.2	rs12973413	19:10392620_A_G	0.00140794	FALSE
NREM sleep	19p13.2	rs12973413	19:10024073_G_A	0.00140794	FALSE
NREM sleep	19p13.2	rs12973413	19:9681836_C_T	0.00140775	FALSE
NREM sleep	19p13.2	rs12973413	19:9683653_G_T	0.00140774	FALSE
NREM sleep	19p13.2	rs12973413	19:9562361_A_G	0.00140754	FALSE
NREM sleep	19p13.2	rs12973413	19:9573154_G_A	0.00140633	FALSE
NREM sleep	19p13.2	rs12973413	19:9748813_G_A	0.00140625	FALSE
NREM sleep	19p13.2	rs12973413	19:10136390_C_G	0.00140614	FALSE
NREM sleep	19p13.2	rs12973413	19:9681862_T_C	0.0014058	FALSE
NREM sleep	19p13.2	rs12973413	19:9689014_G_A	0.00140535	FALSE
NREM sleep	19p13.2	rs12973413	19:9689487_C_T	0.00140521	FALSE
NREM sleep	19p13.2	rs12973413	19:9564428_T_C	0.0014052	FALSE
NREM sleep	19p13.2	rs12973413	19:10112597_G_A	0.00140513	FALSE
[truncated: 90,817 more rows]

## Sheet: SD5
Supplementary Data 5 | Results from sensitivity analyses for the 25 signals reaching p-value < 5 x 10-8 in the UK Biobank. Sensitivity analyses were performed using the same genome-wide association framework as the primary analyses. All P values are two-sided; significance thresholds and correction for multiple testing follow those described for the main GWAS in the Methods.
			Main analysis				Exclusion of ICD-10-defined movement disorders				Exclusion of ICD-10-defined movement disorders + probable RLS (questionnaire-based)				Exclusion of individuals using sleep-influencing medications				Exclusion of individuals who sleep less than 7 hours per night				BMI adjusted				Males				Females				HetISq	HetChiSq	HetPVal
Associated phenotype(s)	Variant	Effect/Other Allele	Beta	SE	P	N	Beta	SE	P	N	Beta	SE	P	N	Beta	SE	P	N	Beta	SE	P	N	Beta	SE	P	N	Beta	SE	P	N	Beta	SE	P	N
Night-time sleep duration	rs11125769	A/C	-1.70466	0.293744	6.50519e-09	80013	-1.69263	0.293796	8.34891e-09	79900	-1.8339	0.306659	2.22767e-09	73452	-1.74516	0.296514	3.96634e-09	77106	-0.27121	0.233673	0.245788	34908	-1.6697	0.291564	1.024e-08	79871	-1.92169	0.464647	3.5372e-05	35002	-1.49245	0.375804	7.14661e-05	45011	0	0.226	0.6346
Night-time sleep duration	rs199993536	T/TA	-3.29698	0.341034	4.14095e-22	80013	-3.30756	0.341107	3.11961e-22	79900	-3.06311	0.355628	7.10232e-18	73452	-3.27347	0.343937	1.77133e-21	77106	-1.16672	0.267008	1.24472e-05	34908	-3.23506	0.338564	1.23282e-21	79871	-2.99835	0.539831	2.78837e-08	35002	-3.36985	0.43609	1.09724e-14	45011	0	0.893	0.3446
Night-time sleep duration	rs112507172	A/G	1.95373	0.324454	1.72711e-09	80013	1.93954	0.324522	2.27845e-09	79900	2.04774	0.338736	1.49194e-09	73452	2.05347	0.327686	3.69063e-10	77106	0.758705	0.261149	0.00366953	34908	1.85443	0.321978	8.43743e-09	79871	1.97831	0.512355	0.000112826	35002	1.99257	0.415519	1.62379e-06	45011	0	0.076	0.7828
Night-time sleep duration	rs6940638	A/G	1.81298	0.33153	4.53827e-08	80013	1.81864	0.33159	4.144e-08	79900	1.77131	0.345756	3.00711e-07	73452	1.83146	0.334607	4.41326e-08	77106	0.29383	0.264777	0.267116	34908	1.74671	0.328998	1.10116e-07	79871	1.33707	0.524722	0.0108293	35002	2.03593	0.423784	1.55403e-06	45011	37.6	1.603	0.2054
Night-time sleep duration	rs13237149	T/A	-1.79383	0.305427	4.27484e-09	80013	-1.75662	0.3055	8.92421e-09	79900	-1.95303	0.318674	8.86503e-10	73452	-1.82182	0.308335	3.4504e-09	77106	-0.57142	0.242376	0.018395	34908	-1.69631	0.303141	2.19624e-08	79871	-0.866193	0.483339	0.0731156	35002	-2.78807	0.390912	9.8787e-13	45011	91.2	11.378	0.0007432
Night-time sleep duration	rs62033413	C/G	1.56775	0.284	3.3854e-08	80013	1.56761	0.284095	3.43068e-08	79900	1.50219	0.296415	4.02281e-07	73452	1.49759	0.286592	1.73672e-07	77106	0.402484	0.227038	0.0762693	34908	1.02764	0.282274	0.000272032	79871	1.98618	0.448307	9.40589e-06	35002	1.16946	0.364152	0.00132054	45011	30.4	1.437	0.2306
Sleep efficiency	rs2006810	T/C	0.245472	0.0435663	1.75626e-08	80013	0.244392	0.0435707	2.034e-08	79900	0.220694	0.0454333	1.18847e-06	73452	0.237685	0.0442937	8.04544e-08	77106	0.172017	0.0515522	0.000847637	34908	0.239943	0.043459	3.36798e-08	79871	0.243162	0.0692403	0.00044499	35002	0.248549	0.0553888	7.21141e-06	45011	0	0.112	0.7384
REM sleep	rs11165579	A/G	1.12435	0.19273	5.41701e-09	80013	1.11645	0.192835	7.05245e-09	79900	1.06435	0.201344	1.24882e-07	73452	1.09092	0.195846	2.54285e-08	77106	1.06133	0.30189	0.000438743	34908	1.10488	0.19102	7.2892e-09	79871	0.629729	0.301915	0.0369981	35002	1.42929	0.249424	1.00214e-08	45011	79.8	4.954	0.02604
REM sleep	rs113851554	G/T	9.05056	0.39422	1.2218e-116	80013	8.99352	0.394962	8.97429e-115	79900	8.80885	0.417637	9.39507e-99	73452	8.90968	0.400636	1.44877e-109	77106	9.32358	0.620308	4.6302e-51	34908	9.03398	0.390772	3.03389e-118	79871	11.6002	0.618658	1.91249e-78	35002	6.65707	0.508537	3.72477e-39	45011	96.6	29.218	6.467e-08
REM sleep	rs199993536	T/TA	-1.78425	0.214802	9.85825e-17	80013	-1.80009	0.214907	5.4689e-17	79900	-1.809	0.224237	7.18125e-16	73452	-1.75542	0.217946	7.98914e-16	77106	-1.8403	0.329063	2.23764e-08	34908	-1.72329	0.212965	5.87625e-16	79871	-2.03666	0.336796	1.47438e-09	35002	-1.59897	0.277321	8.12812e-09	45011	0	0.521	0.4703
REM sleep	rs6779623	G/C	1.17804	0.193359	1.11165e-09	80013	1.18345	0.193451	9.5008e-10	79900	1.19916	0.202477	3.17132e-09	73452	1.13334	0.196499	8.03804e-09	77106	1.05928	0.301511	0.00044269	34908	1.1996	0.191665	3.87873e-10	79871	1.45269	0.304044	1.77125e-06	35002	0.860593	0.249536	0.000563145	45011	41.1	1.697	0.1927
REM sleep	rs4714163	T/C	-1.56624	0.193353	5.47772e-16	80013	-1.56193	0.193465	6.83597e-16	79900	-1.5079	0.201647	7.55092e-14	73452	-1.52949	0.196391	6.80926e-15	77106	-1.67544	0.301058	2.61897e-08	34908	-1.56116	0.191653	3.76964e-16	79871	-2.13293	0.302136	1.67071e-12	35002	-1.08189	0.250719	1.59511e-05	45011	83.2	5.958	0.01465
REM sleep	rs2542425	T/C	1.21378	0.176811	6.65733e-12	80013	1.22308	0.176902	4.71628e-12	79900	1.10499	0.184832	2.25377e-09	73452	1.22015	0.179582	1.08768e-11	77106	1.5036	0.274875	4.4978e-08	34908	1.20437	0.175258	6.3314e-12	79871	1.38924	0.276368	4.98804e-07	35002	1.08374	0.228899	2.19518e-06	45011	0	0.408	0.523
REM sleep	rs10680443	G/GGA	-1.02108	0.18472	3.24399e-08	80013	-1.0173	0.184824	3.70971e-08	79900	-1.03533	0.192993	8.11241e-08	73452	-1.02183	0.187553	5.08827e-08	77106	-0.851587	0.288329	0.00314167	34908	-0.96923	0.183092	1.19878e-07	79871	-1.0805	0.287988	0.000175509	35002	-0.94962	0.239808	7.49773e-05	45011	0	0.038	0.8454
REM sleep	rs7116582	G/A	-3.07529	0.545499	1.72465e-08	80013	-3.04508	0.545679	2.40044e-08	79900	-3.02764	0.56955	1.0616e-07	73452	-2.88882	0.554197	1.86183e-07	77106	-2.65999	0.84243	0.00159118	34908	-2.97353	0.540818	3.8369e-08	79871	-2.41939	0.853084	0.00456762	35002	-3.44187	0.706567	1.10889e-06	45011	16.6	1.198	0.2736
REM sleep	rs62033400	A/G	1.00349	0.179656	2.32879e-08	80013	1.02533	0.179766	1.17241e-08	79900	1.0175	0.187732	5.96184e-08	73452	1.00085	0.182432	4.10771e-08	77106	0.761082	0.281322	0.0068226	34908	0.587793	0.178367	0.000982766	79871	0.95549	0.280638	0.000662354	35002	0.974391	0.232708	2.82429e-05	45011	0	0.047	0.8292
REM sleep	rs6001802	G/A	-1.11637	0.202825	3.71065e-08	80013	-1.10774	0.202979	4.83059e-08	79900	-1.15059	0.211961	5.68879e-08	73452	-1.08599	0.205962	1.34391e-07	77106	-1.71233	0.316922	6.55405e-08	34908	-1.08318	0.201034	7.12295e-08	79871	-1.1714	0.31602	0.000209962	35002	-1.1127	0.263383	2.3931e-05	45011	0	0	0.9888
Non-REM sleep	rs113851554	G/T	-6.91733	0.602311	1.5758e-30	80013	-7.03807	0.603392	1.94267e-31	79900	-6.76969	0.63706	2.2444e-26	73452	-6.90303	0.607931	7.0081e-30	77106	-8.57504	0.749747	2.72396e-30	34908	-6.9367	0.60201	1.01531e-30	79871	-8.27806	0.947529	2.40492e-18	35002	-5.47473	0.775329	1.6512e-12	45011	71.8	3.543	0.05979
Non-REM sleep	rs12215241	G/A	2.05163	0.319076	1.27694e-10	80013	2.05303	0.319175	1.2569e-10	79900	2.02438	0.33254	1.14607e-09	73452	2.11748	0.32182	4.71411e-11	77106	0.506419	0.393944	0.198614	34908	2.04647	0.318934	1.39338e-10	79871	1.36187	0.50214	0.00668529	35002	2.19112	0.411117	9.83853e-08	45011	55	2.223	0.136
Non-REM sleep	rs2542423	G/C	-1.57075	0.271781	7.49376e-09	80013	-1.58754	0.271887	5.25255e-09	79900	-1.57016	0.283469	3.04053e-08	73452	-1.63395	0.2741	2.50455e-09	77106	-1.83983	0.333956	3.60438e-08	34908	-1.57851	0.271692	6.25043e-09	79871	-2.06053	0.426299	1.34137e-06	35002	-1.22397	0.350596	0.000481017	45011	42.3	1.733	0.1881
Non-REM sleep	rs7491366	T/C	1.61018	0.285216	1.64721e-08	80013	1.60022	0.285303	2.037e-08	79900	1.58338	0.297196	9.94466e-08	73452	1.69522	0.287498	3.71407e-09	77106	1.85831	0.350978	1.19237e-07	34908	1.58281	0.285078	2.82079e-08	79871	1.57591	0.447978	0.000435101	35002	1.55962	0.367944	2.24766e-05	45011	0	0.027	0.8689
Non-REM sleep	rs1209087	C/T	-1.50163	0.272714	3.66598e-08	80013	-1.49498	0.272834	4.26678e-08	79900	-1.45203	0.284308	3.26926e-07	73452	-1.52618	0.275152	2.91112e-08	77106	-1.7771	0.335942	1.22371e-07	34908	-1.54987	0.272538	1.29432e-08	79871	-1.82246	0.427963	2.05859e-05	35002	-1.28524	0.351922	0.000260154	45011	0	0.606	0.4363
Non-REM sleep	rs7146019	A/G	-1.70751	0.277038	7.11721e-10	80013	-1.69657	0.277132	9.24656e-10	79900	-1.67623	0.289472	7.011e-09	73452	-1.63461	0.279315	4.85076e-09	77106	-0.843924	0.342314	0.013688	34908	-1.7204	0.276911	5.20415e-10	79871	-2.24703	0.434764	2.36108e-07	35002	-1.12078	0.357508	0.00171866	45011	69.2	3.251	0.07139
Non-REM sleep	rs12902804	G/A	-1.50353	0.269508	2.42198e-08	80013	-1.49325	0.269591	3.04292e-08	79900	-1.43226	0.281115	3.48851e-07	73452	-1.57063	0.271952	7.67768e-09	77106	-1.1596	0.332737	0.000492051	34908	-1.56787	0.269426	5.90976e-09	79871	-1.38695	0.422972	0.00104153	35002	-1.50206	0.347748	1.56459e-05	45011	0	0.158	0.691
Non-REM sleep	rs12973413	A/G	-1.5544	0.272246	1.13277e-08	80013	-1.56008	0.272328	1.01223e-08	79900	-1.40683	0.283572	7.00955e-07	73452	-1.54008	0.274701	2.06581e-08	77106	-1.15852	0.334187	0.000526926	34908	-1.56344	0.272106	9.15377e-09	79871	-2.17537	0.42825	3.78112e-07	35002	-1.02889	0.350692	0.00334765	45011	71.4	3.495	0.06156

## Sheet: SD6
Supplementary Data 6 | Sex-stratified analysis results for variants reaching genome-wide significance (P < 5 x 10-8) in at least one sex; all P values are two-sided.
Trait	Chromosome	Position	SNP	Aternative allele	Effect allele	Effect allele frequency	INFO	Females				Males
								N	BETA	SE	P	N	BETA	SE	P
Night-time sleep	2	114082628	rs199993536	TA	T	0.781029	0.984214	45011	-3.36985	0.43609	1.09724e-14	35002	-2.99835	0.539831	2.78837e-08
Night-time sleep	7	113858363	rs12535428	T	C	0.682839	0.981524	45011	-2.77445	0.388677	9.45802e-13	35002	-0.689767	0.480399	0.151053
Night-time sleep	14	78496241	14:78496241_CA_C	C	CA	0.917783	0.956094	45011	3.62877	0.661719	4.1616e-08	35002	0.373877	0.833633	0.6
Sleep efficiency	4	104463040	4:104463040_AT_A	A	AT	0.186001	0.981159	45011	0.386254	0.0703599	4.02652e-08	35002	0.154739	0.0873868	0.0766037
REM sleep	1	96759720	rs11165579	G	A	0.706445	0.99929	45011	1.42929	0.249424	1.00214e-08	35002	0.629729	0.301915	0.0369981
REM sleep	2	66750564	rs113851554	T	G	0.942824	0.930566	45011	6.65707	0.508537	3.72477e-39	35002	11.6002	0.618658	1.91249e-78
REM sleep	2	114106139	rs62158211	T	G	0.783857	0.99517	45011	-1.62255	0.277352	4.91089e-09	35002	-1.85578	0.336945	3.63647e-08
NREM sleep	2	66750564	rs113851554	T	G	0.942824	0.930566	45011	-5.47473	0.775329	1.6512e-12	35002	-8.27806	0.947529	2.40492e-18
NREM sleep	6	27006007	6:27006007_TATATATATA_T	T	TATATATATA	0.781375	0.949754	45011	2.34235	0.427961	4.41804e-08	35002	1.25793	0.522995	0.0161614
NREM sleep	7	113867592	7:113867592_TGAATACCTGTCTTTCTA_T	T	TGAATACCTGTCTTTCTA	0.328138	0.987181	45011	-2.16357	0.372723	6.44585e-09	35002	0.0510939	0.452938	0.910185
Night-time sleep	2	114082628	rs199993536	TA	T	0.78358	0.983857	45011	-3.36985	0.43609	1.09724e-14	35002	-2.99835	0.539831	2.78837e-08
REM sleep	1	40012184	rs1180331	A	G	0.54232	0.998887	45011	0.450947	0.228718	0.0486519	35002	-1.57981	0.276821	1.15001e-08
REM sleep	2	66750564	rs113851554	T	G	0.94331	0.930538	45011	6.65707	0.508537	3.72477e-39	35002	11.6002	0.618658	1.91249e-78
REM sleep	2	114079248	rs12616641	A	C	0.774158	0.991762	45011	-1.4124	0.271726	2.01563e-07	35002	-2.06878	0.330697	3.95449e-10
REM sleep	2	142470656	rs568010150	AT	A	0.780925	0.947102	45011	-0.275267	0.283285	0.331203	35002	-1.96145	0.343334	1.1103e-08
REM sleep	6	38437303	rs9369062	C	A	0.706116	0.999062	45011	-1.07554	0.250769	1.79494e-05	35002	-2.13401	0.302146	1.63155e-12
REM sleep	8	140618792	rs2545432	A	G	0.607141	0.950808	45011	0.886889	0.23894	0.000205812	35002	1.65348	0.28889	1.04318e-08
REM sleep	20	62797873	rs398111	T	C	0.720383	0.982478	45011	0.422036	0.256032	0.099275	35002	1.71411	0.310189	3.27612e-08
NREM sleep	2	66750564	rs113851554	T	G	0.94331	0.930538	45011	-5.47473	0.775329	1.6512e-12	35002	-8.27806	0.947529	2.40492e-18
NREM sleep	7	88310801	rs6465150	G	C	0.882544	0.987528	45011	-0.631269	0.538529	0.241113	35002	-3.68704	0.660626	2.38968e-08

## Sheet: SD7
Supplementary Data 7 | MAGMA gene-set analysis for SNPs associated with accelerometer-measured sleep traits (GO terms with FDR adjusted p-value < 0.05). All P values are two-sided.
Sleep trait	GO Category	Description	Biological Relevance	N_genes	Hypergeometric test P	Adjusted P	Genes
Night-time sleep	Molecular Function
	Structural Constituent of Chromatin	Proteins that contribute to the structure of chromatin	Regulation of DNA accessibility and gene expression	52	6.20462e-13	1.09946e-09	HIST2H4A:HIST2H4B:HIST1H3A:HIST1H4A:HIST1H4B:HIST1H3B:HIST1H3C:HIST1H4C:HIST1H2BD:HIST1H4D:HIST1H3D:HIST1H4E:HIST1H3E:HIST1H4F:HIST1H3F:HIST1H3G:HIST1H4H:HIST1H2BJ:HIST1H2AG:HIST1H2BK:HIST1H4I:HIST1H2AH:HIST1H2BL:HIST1H2AI:HIST1H3H:HIST1H2BM:HIST1H4J:HIST1H4K:HIST1H2AK:HIST1H2AL:HIST1H3I:HIST1H4L:HIST1H3J:HIST1H2AM:HIST1H2BO:HIST4H4
	Interleukin-1 Receptor Binding	Proteins that bind to IL-1 receptors	Immune and inflammatory responses	16	4.19674e-09	3.71832e-06	IL1A:IL36B:IL36RN:IL1F10:IL1RN
	Protein Heterodimerization Activity	Proteins that form heterodimers with other proteins	Signal transduction, transcriptional regulation	282	2.17923e-06	0.0012872	HIST2H4A:HIST2H4B:HIST1H3A:HIST1H4A:HIST1H4B:HIST1H3B:HIST1H3C:HIST1H4C:HIST1H2BD:HIST1H4D:HIST1H3D:HIST1H4E:HIST1H3E:HIST1H4F:HIST1H3F:HIST1H3G:HIST1H4H:HIST1H2BJ:HIST1H2AG:HIST1H2BK:HIST1H4I:HIST1H2AH:HIST1H2BL:HIST1H2AI:HIST1H3H:HIST1H2BM:HIST1H4J:HIST1H4K:HIST1H2AK:HIST1H2AL:HIST1H3I:HIST1H4L:HIST1H3J:HIST1H2AM:HIST1H2BO:HIST4H4
	Transition Metal Ion Binding	Proteins that bind transition metal ions	Enzymatic activity, electron transport, metal ion homeostasis	1023	5.94059e-05	0.0263168	IL1A:CYLD:FTO:MMP2:OGFOD1:MT2A:MT1E:MT1M:MT1A:MT1B:MT1F:MT1G:MT1H:MT1X
	Biological Process
	Cellular response to copper ion	Genes involved in the cellular response to copper ions	Indicates cellular mechanisms managing copper levels and toxicity prevention	26	3.52436e-18	2.02438e-14	MT4:MT2A:MT1E:MT1M:MT1A:MT1B:MT1F:MT1G:MT1H:MT1X
	Response to copper ion	Genes involved in the response to copper ions	Involves systemic and cellular homeostasis of copper levels	40	5.22354e-18	2.02438e-14	IL1A:MT4:MT2A:MT1E:MT1M:MT1A:MT1B:MT1F:MT1G:MT1H:MT1X
	Cellular response to zinc ion	Genes involved in the cellular response to zinc ions	Essential for maintaining zinc homeostasis and proper cellular functions	20	3.14296e-17	8.12035e-14	MT2A:MT1E:MT1M:MT1A:MT1B:MT1F:MT1G:MT1H:MT1X
	Response to zinc ion	Genes involved in the response to zinc ions	Indicates broader biological responses to zinc ion fluctuations	47	2.3357e-13	4.52601e-10	MT2A:MT1E:MT1M:MT1A:MT1B:MT1F:MT1G:MT1H:MT1X
	Cellular response to inorganic substance	Genes involved in the cellular response to inorganic substances	Critical for managing cellular reactions to various inorganic compounds	225	1.82104e-09	2.82297e-06	HFE:MT4:MT2A:MT1E:MT1M:MT1A:MT1B:MT1F:MT1G:MT1H:MT1X
	Cellular response to cadmium ion	Genes involved in the cellular response to cadmium ions	Highlights mechanisms to mitigate cadmium toxicity	31	2.57966e-09	3.33249e-06	MT1E:MT1A:MT1F:MT1G:MT1H:MT1X
	Response to metal ion	Genes involved in the response to metal ions	Involves various metal ions indicating broader metal ion homeostasis	357	2.13411e-08	2.36307e-05	IL1A:HFE:MT4:MT2A:MT1E:MT1M:MT1A:MT1B:MT1F:MT1G:MT1H:MT1X
	Response to inorganic substance	Genes involved in the response to inorganic substances	Involves systemic response mechanisms to inorganic compounds	538	3.20051e-08	3.10089e-05	IL1A:HFE:MET:MMP2:MT4:MT2A:MT1E:MT1M:MT1A:MT1B:MT1F:MT1G:MT1H:MT1X
	Negative regulation of growth	Genes involved in inhibiting growth	Prevents uncontrolled cell proliferation, relevant to cancer studies	236	4.09025e-08	3.52261e-05	BCL11A:MT2A:MT1E:MT1M:MT1A:MT1B:MT1F:MT1G:MT1H:MT1X
	Response to cadmium ion	Genes involved in the response to cadmium ions	Highlights systemic response mechanisms to cadmium toxicity	53	7.49194e-08	5.807e-05	MT1E:MT1A:MT1F:MT1G:MT1H:MT1X
	Nucleosome organization	Genes involved in organizing nucleosomes	Essential for chromatin structure, DNA packaging, and gene expression	96	2.63343e-06	0.00185561	HIST2H4A:HIST2H4B:HIST1H3A:HIST1H4A:HIST1H4B:HIST1H3B:HIST1H3C:HIST1H4C:HIST1H4D:HIST1H3D:HIST1H4E:HIST1H3E:HIST1H4F:HIST1H3F:HIST1H3G:HIST1H4H:HIST1H2BJ:HIST1H4I:HIST1H2BL:HIST1H3H:HIST1H2BM:HIST1H4J:HIST1H4K:HIST1H3I:HIST1H4L:HIST1H3J:HIST1H2BO:HIST4H4
	T cell receptor signaling pathway	Genes involved in the T cell receptor signaling pathway	Crucial for T cell activation and adaptive immune response	122	1.05592e-05	0.00682035	BTN3A2:BTN2A2:BTN3A1:BTN3A3:BTN2A1:BTN1A1
	Regulation of growth	Genes involved in regulating growth	Balances cellular growth, preventing diseases like cancer	586	2.46579e-05	0.0147018	BCL11A:FTO:MT2A:MT1E:MT1M:MT1A:MT1B:MT1F:MT1G:MT1H:MT1X
	Antigen receptor mediated signaling pathway	Genes involved in antigen receptor signaling pathways	Important for immune cell activation and differentiation	166	6.01332e-05	0.0332923	BTN3A2:BTN2A2:BTN3A1:BTN3A3:BTN2A1:BTN1A1
	Cellular Component
	Nucleosome	Genes associated with nucleosomes	Involved in DNA packaging and regulation of gene expression	87	7.71984e-11	7.78932e-08	HIST2H4A:HIST2H4B:HIST1H3A:HIST1H4A:HIST1H4B:HIST1H3B:HIST1H3C:HIST1H4C:HIST1H2BD:HIST1H4D:HIST1H3D:HIST1H4E:HIST1H3E:HIST1H4F:HIST1H3F:HIST1H3G:HIST1H4H:HIST1H2BJ:HIST1H2AG:HIST1H2BK:HIST1H4I:HIST1H2AH:HIST1H2BL:HIST1H2AI:HIST1H3H:HIST1H2BM:HIST1H4J:HIST1H4K:HIST1H2AK:HIST1H2AL:HIST1H3I:HIST1H4L:HIST1H3J:HIST1H2AM:HIST1H2BO:HIST4H4
	DNA packaging complex	Genes involved in DNA packaging complexes	Essential for genome organization and accessibility	118	1.21661e-09	6.13779e-07	HIST2H4A:HIST2H4B:HIST1H3A:HIST1H4A:HIST1H4B:HIST1H3B:HIST1H3C:HIST1H4C:HIST1H2BD:HIST1H4D:HIST1H3D:HIST1H4E:HIST1H3E:HIST1H4F:HIST1H3F:HIST1H3G:HIST1H4H:HIST1H2BJ:HIST1H2AG:HIST1H2BK:HIST1H4I:HIST1H2AH:HIST1H2BL:HIST1H2AI:HIST1H3H:HIST1H2BM:HIST1H4J:HIST1H4K:HIST1H2AK:HIST1H2AL:HIST1H3I:HIST1H4L:HIST1H3J:HIST1H2AM:HIST1H2BO:HIST4H4
	Protein DNA complex	Genes encoding components of protein-DNA complexes	Influence gene expression and chromatin architecture	176	4.08648e-08	1.37442e-05	HIST2H4A:HIST2H4B:HIST1H3A:HIST1H4A:HIST1H4B:HIST1H3B:HIST1H3C:HIST1H4C:HIST1H2BD:HIST1H4D:HIST1H3D:HIST1H4E:HIST1H3E:HIST1H4F:HIST1H3F:HIST1H3G:HIST1H4H:HIST1H2BJ:HIST1H2AG:HIST1H2BK:HIST1H4I:HIST1H2AH:HIST1H2BL:HIST1H2AI:HIST1H3H:HIST1H2BM:HIST1H4J:HIST1H4K:HIST1H2AK:HIST1H2AL:HIST1H3I:HIST1H4L:HIST1H3J:HIST1H2AM:HIST1H2BO:HIST4H4
	Chromatin	Genes associated with chromatin	Maintain chromatin structure and function	1254	2.1526e-06	0.000542993	HIST2H4A:HIST2H4B:BCL11A:PAX8:FOXD4L1:HIST1H3A:HIST1H4A:HIST1H4B:HIST1H3B:HIST1H3C:HIST1H4C:HIST1H2BD:HIST1H4D:HIST1H3D:HIST1H4E:HIST1H3E:HIST1H4F:HIST1H3F:HIST1H3G:HIST1H4H:HMGN4:HIST1H2BJ:HIST1H2AG:HIST1H2BK:HIST1H4I:HIST1H2AH:HIST1H2BL:HIST1H2AI:HIST1H3H:HIST1H2BM:HIST1H4J:HIST1H4K:HIST1H2AK:HIST1H2AL:HIST1H3I:HIST1H4L:HIST1H3J:HIST1H2AM:HIST1H2BO:FOXP2:TFEC:HIST4H4:IRX3:IRX5:IRX6
	Chromosome centromeric core domain	Genes related to centromeric core domains	Ensure proper chromosome segregation during cell division	5	0.000163373	0.0329687	HIST2H4A:HIST2H4B:HIST1H4A:HIST1H4B:HIST1H4C:HIST1H4D:HIST1H4E:HIST1H4F:HIST1H4H:HIST1H2BJ:HIST1H4I:HIST1H4J:HIST1H4K:HIST1H4L:HIST4H4
	Side of membrane	Genes located on one side of a membrane	Involved in signaling, transport, and cell interactions	516	0.000247686	0.0394066	HFE:BTN3A2:BTN2A2:BTN3A1:BTN3A3:BTN2A1:BTN1A1:CYLD:GNAO1
	Chromosome	Genes associated with chromosomes	Roles in chromosome structure, integrity, and function	1803	0.000273385	0.0394066	HIST2H4A:HIST2H4B:BCL11A:PAX8:FOXD4L1:HIST1H3A:HIST1H4A:HIST1H4B:HIST1H3B:HIST1H3C:HIST1H4C:HIST1H2BD:HIST1H4D:HIST1H3D:HIST1H4E:HIST1H3E:HIST1H4F:HIST1H3F:HIST1H3G:HIST1H4H:HMGN4:HIST1H2BJ:HIST1H2AG:HIST1H2BK:HIST1H4I:HIST1H2AH:HIST1H2BL:HIST1H2AI:HIST1H3H:HIST1H2BM:HIST1H4J:HIST1H4K:HIST1H2AK:HIST1H2AL:HIST1H3I:HIST1H4L:HIST1H3J:HIST1H2AM:HIST1H2BO:FOXP2:TFEC:HIST4H4:IRX3:IRX5:IRX6
	External side of plasma membrane	Genes on the external side of the plasma membrane	Crucial for cell signaling, communication, and immune response	325	0.000362428	0.0457112	HFE:BTN3A2:BTN2A2:BTN3A1:BTN3A3:BTN2A1:BTN1A1
REM sleep	Molecular Function
	Fatty Acyl CoA synthase activity	Enzymes catalyzing the formation of fatty acyl-CoA	Key role in lipid metabolism, energy production, and lipid biosynthesis	7	2.6767e-06	0.00474311	ACSM5:ACSM2A:ACSM3:ACSM1
	Medium chain fatty acid CoA ligase activity	Enzymes activating medium-chain fatty acids	Involved in metabolism of dietary fats and energy homeostasis	9	9.38135e-06	0.00554125	ACSM5:ACSM2A:ACSM3:ACSM1
	Butyrate CoA ligase activity	Enzymes catalyzing the formation of butyryl-CoA	Important for gut health, energy metabolism, and anti-inflammatory effects	9	9.38135e-06	0.00554125	ACSM5:ACSM2A:ACSM3:ACSM1
	Acyltransferase activity	Enzymes transferring acyl groups to various acceptors	Broad involvement in lipid metabolism, protein modification, and detoxification	20	1.66991e-05	0.00739772	ACSM5:ACSM2A:ACSM3:ACSM1:ACAA2
	Fatty acid ligase activity	Enzymes attaching CoA to fatty acids, forming acyl-CoA	Essential for fatty acid metabolism, energy production, and lipid synthesis	22	2.75884e-05	0.00977734	ACSM5:ACSM2A:ACSM3:ACSM1:ACSF3
	Acid thiol ligase activity	Enzymes forming thioesters from carboxylic acids and thiols	Facilitates activation of carboxylic acids for participation in various metabolic pathways	31	0.000157169	0.0464171	ACSM5:ACSM2A:ACSM3:ACSM1:ACSF3
Non-REM sleep	Molecular Function
	Structural constituent of chromatin	Protein functions as a structural component of chromatin	Essential for chromatin organization, gene regulation, and genome stability	52	8.19768e-31	1.45263e-27	HIST2H4A:HIST2H4B:HIST1H1A:HIST1H3A:HIST1H4A:HIST1H4B:HIST1H3B:HIST1H2AB:HIST1H2BB:HIST1H3C:HIST1H1C:HIST1H4C:HIST1H1T:HIST1H2BC:HIST1H2BD:HIST1H2BE:HIST1H4D:HIST1H3D:HIST1H2AD:HIST1H2BF:HIST1H4E:HIST1H2BG:HIST1H2AE:HIST1H3E:HIST1H1D:HIST1H4F:HIST1H4G:HIST1H3F:HIST1H2BH:HIST1H3G:HIST1H2BI:HIST1H4H:HIST1H2BJ:HIST1H2AG:HIST1H2BK:HIST1H4I:HIST1H2AH:HIST1H2BL:HIST1H2AI:HIST1H3H:HIST1H2BM:HIST1H4J:HIS…
	Protein heterodimerization activity	Protein binds to another protein to form a heterodimer	Crucial for diverse cellular processes including signal transduction and complex formation	282	1.83045e-09	1.62178e-06	HIST2H4A:HIST2H4B:HIST1H3A:HIST1H4A:HIST1H4B:HIST1H3B:HIST1H2AB:HIST1H2BB:HIST1H3C:HIST1H4C:HIST1H2BC:HIST1H2BD:HIST1H2BE:HIST1H4D:HIST1H3D:HIST1H2AD:HIST1H2BF:HIST1H4E:HIST1H2BG:HIST1H2AE:HIST1H3E:HIST1H4F:HIST1H4G:HIST1H3F:HIST1H2BH:HIST1H3G:HIST1H2BI:HIST1H4H:HIST1H2BJ:HIST1H2AG:HIST1H2BK:HIST1H4I:HIST1H2AH:HIST1H2BL:HIST1H2AI:HIST1H3H:HIST1H2BM:HIST1H4J:HIST1H4K:HIST1H2AK:HIST1H2BN:HIST1H2AL:…
	Structural molecule activity	Protein functions as a structural molecule, contributing to physical structure	Maintains cellular architecture and supports mechanical functions of cells	703	4.16553e-09	2.46044e-06	HIST2H4A:HIST2H4B:ACTR2:HIST1H1A:HIST1H3A:HIST1H4A:HIST1H4B:HIST1H3B:HIST1H2AB:HIST1H2BB:HIST1H3C:HIST1H1C:HIST1H4C:HIST1H1T:HIST1H2BC:HIST1H2BD:HIST1H2BE:HIST1H4D:HIST1H3D:HIST1H2AD:HIST1H2BF:HIST1H4E:HIST1H2BG:HIST1H2AE:HIST1H3E:HIST1H1D:HIST1H4F:HIST1H4G:HIST1H3F:HIST1H2BH:HIST1H3G:HIST1H2BI:HIST1H4H:HIST1H2BJ:HIST1H2AG:HIST1H2BK:HIST1H4I:HIST1H2AH:POM121L2:HIST1H2BL:HIST1H2AI:HIST1H3H:HIST1H2…
	Nucleosomal DNA binding	Protein binds specifically to DNA within nucleosomes	Regulates DNA accessibility and gene expression through chromatin remodeling	37	5.69879e-07	0.000252456	HIST1H1A:HIST1H1C:HIST1H1T:HIST1H1D:HMGN4:HIST1H1B
	Nucleosome binding	Protein binds specifically to nucleosomes	Facilitates structural stability and functional dynamics of nucleosomes	67	1.99139e-05	0.00705748	HIST1H1A:HIST1H1C:HIST1H1T:HIST1H1D:HMGN4:HIST1H1B
	Chromatin DNA binding	Protein binds specifically to DNA within chromatin	Involved in gene regulation, DNA replication, and repair processes	112	4.23919e-05	0.0125197	HIST1H1A:HIST1H1C:HIST1H1T:HIST1H1D:HMGN4:HIST1H1B:SMAD3
	Sodium phosphate symporter activity	Protein functions as a symporter for sodium and phosphate ions	Essential for cellular ion homeostasis, pH regulation, and nutrient transport	13	0.000152559	0.0386193	SLC17A1:SLC17A3:SLC17A2
	Biological Process
	Nucleosome organization	Processes involved in the assembly or disassembly of nucleosomes	Essential for regulating DNA accessibility and gene expression through chromatin structure	96	9.14951e-17	7.09179e-13	HIST2H4A:HIST2H4B:HIST1H1A:HIST1H3A:HIST1H4A:HIST1H4B:HIST1H3B:HIST1H2BB:HIST1H3C:HIST1H1C:HIST1H4C:HIST1H1T:HIST1H2BC:HIST1H2BE:HIST1H4D:HIST1H3D:HIST1H2BF:HIST1H4E:HIST1H2BG:HIST1H3E:HIST1H1D:HIST1H4F:HIST1H4G:HIST1H3F:HIST1H2BH:HIST1H3G:HIST1H2BI:HIST1H4H:HIST1H2BJ:HIST1H4I:HIST1H2BL:HIST1H3H:HIST1H2BM:HIST1H4J:HIST1H4K:HIST1H2BN:HIST1H1B:HIST1H3I:HIST1H4L:HIST1H3J:HIST1H2BO:HIST4H4
	Protein DNA complex subunit organization	Organization of protein-DNA complexes into subunits	Facilitates proper functioning of DNA-related processes such as replication and repair	200	6.99552e-14	2.71111e-10	HIST2H4A:HIST2H4B:HIST1H1A:HIST1H3A:HIST1H4A:HIST1H4B:HIST1H3B:HIST1H2BB:HIST1H3C:HIST1H1C:HIST1H4C:HIST1H1T:HIST1H2BC:HIST1H2BE:HIST1H4D:HIST1H3D:HIST1H2BF:HIST1H4E:HIST1H2BG:HIST1H3E:HIST1H1D:HIST1H4F:HIST1H4G:HIST1H3F:HIST1H2BH:HIST1H3G:HIST1H2BI:HIST1H4H:HIST1H2BJ:HIST1H4I:HIST1H2BL:HIST1H3H:HIST1H2BM:HIST1H4J:HIST1H4K:HIST1H2BN:HIST1H1B:HIST1H3I:HIST1H4L:HIST1H3J:HIST1H2BO:HIST4H4:PSMC6:DLGA…
	Chromatin remodeling	Processes involved in altering chromatin structure	Regulates gene expression, DNA repair, and genome stability by modifying chromatin accessibility	347	3.45877e-08	8.9363e-05	HIST2H4A:HIST2H4B:HIST1H1A:HIST1H3A:HIST1H4A:HIST1H4B:HIST1H3B:HIST1H2BB:HIST1H3C:HIST1H1C:HIST1H4C:HIST1H1T:HIST1H2BC:HIST1H2BE:HIST1H4D:HIST1H3D:HIST1H2BF:HIST1H4E:HIST1H2BG:HIST1H3E:HIST1H1D:HIST1H4F:HIST1H4G:HIST1H3F:HIST1H2BH:HIST1H3G:HIST1H2BI:HIST1H4H:HIST1H2BJ:HIST1H4I:HIST1H2BL:HIST1H3H:HIST1H2BM:HIST1H4J:HIST1H4K:HIST1H2BN:HIST1H1B:HIST1H3I:HIST1H4L:HIST1H3J:HIST1H2BO:HIST4H4
	Chromatin organization	Processes involved in the organization of chromatin	Ensures proper genome packaging and spatial organization within the nucleus	584	4.16218e-07	0.000806526	HIST2H4A:HIST2H4B:HIST1H1A:HIST1H3A:HIST1H4A:HIST1H4B:HIST1H3B:HIST1H2BB:HIST1H3C:HIST1H1C:HIST1H4C:HIST1H1T:HIST1H2BC:HIST1H2BE:HIST1H4D:HIST1H3D:HIST1H2BF:HIST1H4E:HIST1H2BG:HIST1H3E:HIST1H1D:HIST1H4F:HIST1H4G:HIST1H3F:HIST1H2BH:HIST1H3G:HIST1H2BI:HIST1H4H:HMGN4:HIST1H2BJ:HIST1H4I:HIST1H2BL:HIST1H3H:HIST1H2BM:HIST1H4J:HIST1H4K:HIST1H2BN:HIST1H1B:HIST1H3I:HIST1H4L:HIST1H3J:HIST1H2BO:TRIM27:HIST4…
	Protein localization to CENP-A containing chromatin	Localization of proteins to centromeric chromatin containing CENP-A	Crucial for kinetochore assembly and proper chromosome segregation during cell division	4	2.25484e-06	0.00349545	HIST2H4A:HIST2H4B:HIST1H4A:HIST1H4B:HIST1H2AB:HIST1H4C:HIST1H4D:HIST1H4E:HIST1H2AE:HIST1H4F:HIST1H4H:HIST1H2BJ:HIST1H4I:HIST1H4J:HIST1H4K:HIST1H4L:HIST4H4
	Protein localization to chromatin	Localization of proteins to chromatin	Facilitates protein functions in transcriptional regulation, DNA repair, and genome stability	39	1.72333e-05	0.0222625	HIST2H4A:HIST2H4B:HIST1H4A:HIST1H4B:HIST1H2AB:HIST1H4C:HIST1H4D:HIST1H4E:HIST1H2AE:HIST1H4F:HIST1H4H:HIST1H2BJ:HIST1H4I:HIST1H4J:HIST1H4K:HIST1H1B:HIST1H4L:HIST4H4:VRK1
	Protein containing complex organization	Organization of complexes containing proteins	Essential for cellular processes such as signaling, metabolism, and structural stability	1618	2.44367e-05	0.0241568	HIST2H4A:HIST2H4B:WDR92:ACOT13:HIST1H1A:HIST1H3A:HIST1H4A:HIST1H4B:HIST1H3B:HIST1H2BB:HIST1H3C:HIST1H1C:HFE:HIST1H4C:HIST1H1T:HIST1H2BC:HIST1H2BE:HIST1H4D:HIST1H3D:HIST1H2BF:HIST1H4E:HIST1H2BG:HIST1H3E:HIST1H1D:HIST1H4F:HIST1H4G:HIST1H3F:HIST1H2BH:HIST1H3G:HIST1H2BI:HIST1H4H:ABT1:HIST1H2BJ:HIST1H4I:HIST1H2BL:HIST1H3H:HIST1H2BM:HIST1H4J:HIST1H4K:HIST1H2BN:HIST1H1B:HIST1H3I:HIST1H4L:HIST1H3J:HIST1H…
	Chromosome condensation	Processes leading to the condensation of chromosomes	Ensures proper chromosome segregation and stability during cell division	43	2.80494e-05	0.0241568	HIST1H1A:HIST1H1C:HIST1H1T:HIST1H1D:HIST1H1B
	Negative regulation of DNA recombination	Processes that inhibit or down-regulate DNA recombination	Prevents genomic instability and maintains DNA integrity by regulating recombination events	43	2.80494e-05	0.0241568	HIST1H1A:HIST1H1C:HIST1H1T:HIST1H1D:HIST1H1B
	Cellular Component
	Nucleosome	Basic unit of DNA packaging in eukaryotes, consisting of DNA wrapped around histone proteins	Essential for compacting DNA, regulating gene expression, and maintaining genome stability	87	2.54005e-25	2.56291e-22	HIST2H4A:HIST2H4B:HIST1H1A:HIST1H3A:HIST1H4A:HIST1H4B:HIST1H3B:HIST1H2AB:HIST1H2BB:HIST1H3C:HIST1H1C:HIST1H4C:HIST1H1T:HIST1H2BC:HIST1H2BD:HIST1H2BE:HIST1H4D:HIST1H3D:HIST1H2AD:HIST1H2BF:HIST1H4E:HIST1H2BG:HIST1H2AE:HIST1H3E:HIST1H1D:HIST1H4F:HIST1H4G:HIST1H3F:HIST1H2BH:HIST1H3G:HIST1H2BI:HIST1H4H:HIST1H2BJ:HIST1H2AG:HIST1H2BK:HIST1H4I:HIST1H2AH:HIST1H2BL:HIST1H2AI:HIST1H3H:HIST1H2BM:HIST1H4J:HIS…
	DNA packaging complex	Complexes involved in packaging DNA into chromatin	Facilitates efficient storage, protection, and accessibility of genomic DNA	118	2.57725e-22	1.30022e-19	HIST2H4A:HIST2H4B:HIST1H1A:HIST1H3A:HIST1H4A:HIST1H4B:HIST1H3B:HIST1H2AB:HIST1H2BB:HIST1H3C:HIST1H1C:HIST1H4C:HIST1H1T:HIST1H2BC:HIST1H2BD:HIST1H2BE:HIST1H4D:HIST1H3D:HIST1H2AD:HIST1H2BF:HIST1H4E:HIST1H2BG:HIST1H2AE:HIST1H3E:HIST1H1D:HIST1H4F:HIST1H4G:HIST1H3F:HIST1H2BH:HIST1H3G:HIST1H2BI:HIST1H4H:HIST1H2BJ:HIST1H2AG:HIST1H2BK:HIST1H4I:HIST1H2AH:HIST1H2BL:HIST1H2AI:HIST1H3H:HIST1H2BM:HIST1H4J:HIS…
	Protein DNA complex	Complexes formed by proteins and DNA molecules	Involved in DNA replication, repair, transcriptional regulation, and chromatin dynamics	176	1.46237e-18	4.91842e-16	HIST2H4A:HIST2H4B:HIST1H1A:HIST1H3A:HIST1H4A:HIST1H4B:HIST1H3B:HIST1H2AB:HIST1H2BB:HIST1H3C:HIST1H1C:HIST1H4C:HIST1H1T:HIST1H2BC:HIST1H2BD:HIST1H2BE:HIST1H4D:HIST1H3D:HIST1H2AD:HIST1H2BF:HIST1H4E:HIST1H2BG:HIST1H2AE:HIST1H3E:HIST1H1D:HIST1H4F:HIST1H4G:HIST1H3F:HIST1H2BH:HIST1H3G:HIST1H2BI:HIST1H4H:HIST1H2BJ:HIST1H2AG:HIST1H2BK:HIST1H4I:HIST1H2AH:HIST1H2BL:HIST1H2AI:HIST1H3H:HIST1H2BM:HIST1H4J:HIS…
	Chromatin	Combination of DNA and proteins (chiefly histones) forming chromosomes in the nucleus	Regulates gene expression, DNA replication, and nuclear organization	1254	4.70142e-06	0.0011306	HIST2H4A:HIST2H4B:MEIS1:HIST1H1A:HIST1H3A:HIST1H4A:HIST1H4B:HIST1H3B:HIST1H2AB:HIST1H2BB:HIST1H3C:HIST1H1C:HIST1H4C:HIST1H1T:HIST1H2BC:HIST1H2BD:HIST1H2BE:HIST1H4D:HIST1H3D:HIST1H2AD:HIST1H2BF:HIST1H4E:HIST1H2BG:HIST1H2AE:HIST1H3E:HIST1H1D:HIST1H4F:HIST1H4G:HIST1H3F:HIST1H2BH:HIST1H3G:HIST1H2BI:HIST1H4H:HMGN4:HIST1H2BJ:HIST1H2AG:HIST1H2BK:HIST1H4I:HIST1H2AH:HIST1H2BL:HIST1H2AI:HIST1H3H:HIST1H2BM:…
	Chromosome centromeric core domain	Central domain of a chromosome where kinetochores assemble	Crucial for proper chromosome segregation during cell division	5	5.60256e-06	0.0011306	HIST2H4A:HIST2H4B:HIST1H4A:HIST1H4B:HIST1H2AB:HIST1H4C:HIST1H4D:HIST1H4E:HIST1H2AE:HIST1H4F:HIST1H4H:HIST1H2BJ:HIST1H4I:HIST1H4J:HIST1H4K:HIST1H4L:HIST4H4
	Chromosome	Structures containing genetic material in the nucleus	Carries genetic information and ensures fidelity of inheritance during cell division	1803	7.37266e-05	0.0123983	HIST2H4A:HIST2H4B:ACTR2:MEIS1:ETAA1:HIST1H1A:HIST1H3A:HIST1H4A:HIST1H4B:HIST1H3B:HIST1H2AB:HIST1H2BB:HIST1H3C:HIST1H1C:HIST1H4C:HIST1H1T:HIST1H2BC:HIST1H2BD:HIST1H2BE:HIST1H4D:HIST1H3D:HIST1H2AD:HIST1H2BF:HIST1H4E:HIST1H2BG:HIST1H2AE:HIST1H3E:HIST1H1D:HIST1H4F:HIST1H4G:HIST1H3F:HIST1H2BH:HIST1H3G:HIST1H2BI:HIST1H4H:HMGN4:HIST1H2BJ:HIST1H2AG:HIST1H2BK:HIST1H4I:HIST1H2AH:HIST1H2BL:HIST1H2AI:HIST1H3…

## Sheet: SD8
Supplementary Data 8 | Exploratory cell-type enrichment analysis of GWAS loci for accelerometer-derived sleep traits using FUMA. All P values are two-sided; correction for multiple testing is described in the Methods.
Trait	Dataset	Cell_type	NGENES	BETA	BETA_STD	SE	P	P.adj.pds	P.adj
Night-time sleep	Allen_Human_LGN_level1	Non.Neuronal	17711	0.0007094	0.0010796	0.0092318	0.46937	1	1
Night-time sleep	Allen_Human_LGN_level1	GABAergic	17711	-0.00063478	-0.0013577	0.011767	0.52151	1	1
Night-time sleep	Allen_Human_LGN_level1	Glutamatergic	17711	-0.0007014	-0.0016741	0.01057	0.52645	1	1
Night-time sleep	Allen_Human_LGN_level2	OPC_PDGFRA	17711	0.0097822	0.01596	0.0076698	0.10109	1	1
Night-time sleep	Allen_Human_LGN_level2	LGN_Exc_PRKCG_GRB14	17711	0.0036273	0.0085755	0.0081236	0.32761	1	1
Night-time sleep	Allen_Human_LGN_level2	LGN_Inh_LAMP5	17711	0.0030381	0.0066263	0.0069076	0.33004	1	1
Night-time sleep	Allen_Human_LGN_level2	Oligo_MAG	17711	0.0022868	0.0039629	0.0064915	0.36232	1	1
Night-time sleep	Allen_Human_LGN_level2	LGN_Exc_BTNL9	17711	0.0023835	0.0057267	0.0084287	0.38867	1	1
Night-time sleep	Allen_Human_LGN_level2	LGN_Exc_PRKCG_BCHE	17711	0.0014991	0.0035718	0.0083619	0.42886	1	1
Night-time sleep	Allen_Human_LGN_level2	Astro_LGR6	17711	-3.6133e-05	-6.3729e-05	0.0063209	0.50228	1	1
Night-time sleep	Allen_Human_LGN_level2	LGN_Inh_TRPC4	17711	-0.0006995	-0.0015437	0.0098712	0.52825	1	1
Night-time sleep	Allen_Human_LGN_level2	LGN_Inh_CTXN3	17711	-0.0011253	-0.0025074	0.0090015	0.54974	1	1
Night-time sleep	Allen_Human_LGN_level2	LGN_Inh_NTRK1	17711	-0.0015432	-0.0035774	0.0084052	0.57283	1	1
Night-time sleep	Allen_Human_LGN_level2	Astro_CPAMD8	17711	-0.0066687	-0.010723	0.0070542	0.82775	1	1
Night-time sleep	Allen_Human_LGN_level2	Micro_C1QB	17711	-0.01348	-0.017293	0.0073426	0.9668	1	1
Night-time sleep	Allen_Human_MTG_level1	Glutamatergic	17711	0.0028834	0.006377	0.012856	0.41127	1	1
Night-time sleep	Allen_Human_MTG_level1	Non.neuronal	17711	-0.0012766	-0.0017851	0.010786	0.54711	1	1
Night-time sleep	Allen_Human_MTG_level1	GABAergic	17711	-0.0034775	-0.0068082	0.016456	0.58368	1	1
Night-time sleep	Allen_Human_MTG_level2	Inh_L5.6_SST_TH	17711	0.024967	0.054853	0.0092181	0.0033834	0.253755	1
Night-time sleep	Allen_Human_MTG_level2	Inh_L5.6_PVALB_LGR5	17711	0.020236	0.042228	0.0099467	0.020959	1	1
Night-time sleep	Allen_Human_MTG_level2	Exc_L5.6_SLC17A7_IL15	17711	0.018929	0.042996	0.0095877	0.02418	1	1
Night-time sleep	Allen_Human_MTG_level2	Inh_L4.5_PVALB_MEPE	17711	0.017286	0.038854	0.0099366	0.040968	1	1
Night-time sleep	Allen_Human_MTG_level2	Inh_L5.6_GAD1_GLP1R	17711	0.014255	0.031266	0.0095152	0.067062	1	1
Night-time sleep	Allen_Human_MTG_level2	Inh_L4.6_PVALB_SULF1	17711	0.015299	0.032017	0.011615	0.093895	1	1
Night-time sleep	Allen_Human_MTG_level2	Inh_L1.2_PAX6_TNFAIP8L3	17711	0.010533	0.023911	0.0080363	0.094983	1	1
Night-time sleep	Allen_Human_MTG_level2	Exc_L5.6_RORB_TTC12	17711	0.013231	0.030806	0.010105	0.095219	1	1
Night-time sleep	Allen_Human_MTG_level2	Inh_L5.6_SST_MIR548F2	17711	0.013779	0.030326	0.010799	0.101	1	1
Night-time sleep	Allen_Human_MTG_level2	Exc_L4.6_FEZF2_IL26	17711	0.012611	0.027966	0.0099274	0.102	1	1
Night-time sleep	Allen_Human_MTG_level2	Exc_L6_FEZF2_OR2T8	17711	0.0092469	0.022264	0.0078587	0.11968	1	1
Night-time sleep	Allen_Human_MTG_level2	Exc_L6_FEZF2_SCUBE1	17711	0.0098429	0.022776	0.0085064	0.12362	1	1
Night-time sleep	Allen_Human_MTG_level2	Inh_L3.6_SST_NPY	17711	0.0080824	0.017931	0.008183	0.16166	1	1
Night-time sleep	Allen_Human_MTG_level2	Inh_L1.4_LAMP5_LCP2	17711	0.0097743	0.020242	0.010527	0.17657	1	1
Night-time sleep	Allen_Human_MTG_level2	Exc_L2_LAMP5_LTK	17711	0.0092742	0.019866	0.010298	0.1839	1	1
Night-time sleep	Allen_Human_MTG_level2	OPC_L1.6_PDGFRA	17711	0.0058487	0.0093058	0.0076858	0.22334	1	1
Night-time sleep	Allen_Human_MTG_level2	Inh_L2.4_PVALB_WFDC2	17711	0.0082675	0.017954	0.011003	0.22621	1	1
Night-time sleep	Allen_Human_MTG_level2	Exc_L3.5_RORB_FILIP1L	17711	0.0076344	0.016954	0.010882	0.24148	1	1
Night-time sleep	Allen_Human_MTG_level2	Exc_L3.4_RORB_CARM1P1	17711	0.0062348	0.014522	0.010141	0.26935	1	1
Night-time sleep	Allen_Human_MTG_level2	Inh_L1.2_LAMP5_DBP	17711	0.0044715	0.009349	0.0084947	0.29931	1	1
Night-time sleep	Allen_Human_MTG_level2	Inh_L1.3_VIP_ADAMTSL1	17711	0.0054688	0.011293	0.011341	0.31483	1	1
Night-time sleep	Allen_Human_MTG_level2	Exc_L2.3_LINC00507_FREM3	17711	0.0048026	0.011075	0.010725	0.32715	1	1
Night-time sleep	Allen_Human_MTG_level2	Inh_L2.5_VIP_SERPINF1	17711	0.0038418	0.0075554	0.010346	0.35519	1	1
Night-time sleep	Allen_Human_MTG_level2	Exc_L5.6_THEMIS_C1QL3	17711	0.0035853	0.0084039	0.01028	0.36364	1	1
Night-time sleep	Allen_Human_MTG_level2	Exc_L3.5_RORB_TWIST2	17711	0.0036006	0.0076721	0.01046	0.36535	1	1
Night-time sleep	Allen_Human_MTG_level2	Astro_L1.6_FGFR3_SLC14A1	17711	0.0017848	0.003117	0.0058098	0.37934	1	1
Night-time sleep	Allen_Human_MTG_level2	Inh_L2.5_PVALB_SCUBE3	17711	0.0026428	0.0055568	0.0089239	0.38356	1	1
Night-time sleep	Allen_Human_MTG_level2	Oligo_L1.6_OPALIN	17711	0.0019088	0.0028247	0.0065714	0.38573	1	1
Night-time sleep	Allen_Human_MTG_level2	Exc_L5.6_FEZF2_EFTUD1P1	17711	0.0027599	0.0064562	0.009574	0.38657	1	1
Night-time sleep	Allen_Human_MTG_level2	Inh_L2.4_VIP_CBLN1	17711	0.0027551	0.0053098	0.010812	0.39943	1	1
Night-time sleep	Allen_Human_MTG_level2	Inh_L5.6_SST_KLHDC8A	17711	0.0022908	0.0049604	0.010231	0.41142	1	1
Night-time sleep	Allen_Human_MTG_level2	Exc_L3.5_RORB_ESR1	17711	0.0024375	0.005203	0.011116	0.41322	1	1
Night-time sleep	Allen_Human_MTG_level2	Inh_L2.6_LAMP5_CA1	17711	0.0021979	0.0046555	0.010778	0.41921	1	1
Night-time sleep	Allen_Human_MTG_level2	Inh_L3.5_SST_ADGRG6	17711	0.0015669	0.0031306	0.011494	0.44579	1	1
Night-time sleep	Allen_Human_MTG_level2	Exc_L3.5_RORB_COL22A1	17711	0.0010608	0.0022217	0.0099896	0.45772	1	1
Night-time sleep	Allen_Human_MTG_level2	Exc_L4.6_RORB_C1R	17711	-5.3125e-05	-0.00011745	0.010614	0.502	1	1
Night-time sleep	Allen_Human_MTG_level2	Inh_L4.5_SST_STK32A	17711	-0.00061191	-0.0011688	0.010798	0.5226	1	1
Night-time sleep	Allen_Human_MTG_level2	Exc_L5.6_THEMIS_CRABP1	17711	-0.00054355	-0.0012618	0.0085968	0.52521	1	1
Night-time sleep	Allen_Human_MTG_level2	Exc_L4.5_RORB_DAPK2	17711	-0.00076952	-0.0016628	0.011301	0.52714	1	1
Night-time sleep	Allen_Human_MTG_level2	Exc_L4.5_RORB_FOLH1B	17711	-0.0008301	-0.0019509	0.010305	0.5321	1	1
Night-time sleep	Allen_Human_MTG_level2	Exc_L4.5_FEZF2_SCN4B	17711	-0.00069576	-0.0016686	0.0084117	0.53296	1	1
Night-time sleep	Allen_Human_MTG_level2	Astro_L1.2_FGFR3_GFAP	17711	-0.0009747	-0.0015115	0.0063233	0.56125	1	1
Night-time sleep	Allen_Human_MTG_level2	Endo_L2.6_NOSTRIN	17711	-0.0010162	-0.0014129	0.0061799	0.56531	1	1
Night-time sleep	Allen_Human_MTG_level2	Inh_L2.4_SST_FRZB	17711	-0.0021868	-0.0045199	0.011008	0.57873	1	1
Night-time sleep	Allen_Human_MTG_level2	Exc_L2.4_LINC00507_GLP2R	17711	-0.0022847	-0.0050005	0.010849	0.5834	1	1
Night-time sleep	Allen_Human_MTG_level2	Exc_L5.6_FEZF2_ABO	17711	-0.0022114	-0.0050831	0.0097897	0.58936	1	1
Night-time sleep	Allen_Human_MTG_level2	Inh_L1.3_PAX6_SYT6	17711	-0.0026233	-0.0058456	0.0099973	0.60349	1	1
Night-time sleep	Allen_Human_MTG_level2	Inh_L3.6_VIP_HS3ST3A1	17711	-0.0045638	-0.0093219	0.011184	0.65838	1	1
Night-time sleep	Allen_Human_MTG_level2	Inh_L1.2_PAX6_CDH12	17711	-0.0048933	-0.010017	0.010403	0.68095	1	1
Night-time sleep	Allen_Human_MTG_level2	Inh_L2.5_VIP_TYR	17711	-0.0052297	-0.010501	0.010492	0.6909	1	1
Night-time sleep	Allen_Human_MTG_level2	Exc_L4.6_RORB_SEMA3E	17711	-0.0062886	-0.013763	0.011857	0.70207	1	1
Night-time sleep	Allen_Human_MTG_level2	Exc_L5.6_THEMIS_FGF10	17711	-0.0048466	-0.011414	0.0085104	0.71549	1	1
Night-time sleep	Allen_Human_MTG_level2	Inh_L1.2_VIP_PCDH20	17711	-0.0062342	-0.012361	0.010828	0.7176	1	1
Night-time sleep	Allen_Human_MTG_level2	Inh_L1.3_SST_CALB1	17711	-0.007109	-0.013299	0.011882	0.72517	1	1
Night-time sleep	Allen_Human_MTG_level2	Exc_L5.6_THEMIS_DCSTAMP	17711	-0.0049272	-0.011706	0.0081008	0.72848	1	1
Night-time sleep	Allen_Human_MTG_level2	Inh_L5.6_SST_NPM1P10	17711	-0.0073383	-0.015369	0.011739	0.73406	1	1
Night-time sleep	Allen_Human_MTG_level2	Inh_L4.6_SST_B3GAT2	17711	-0.0095035	-0.01887	0.012235	0.78134	1	1
Night-time sleep	Allen_Human_MTG_level2	Inh_L1.4_VIP_CHRNA6	17711	-0.0076256	-0.015789	0.009554	0.7876	1	1
Night-time sleep	Allen_Human_MTG_level2	Inh_L1.2_VIP_LBH	17711	-0.0096458	-0.020635	0.010998	0.80977	1	1
Night-time sleep	Allen_Human_MTG_level2	Inh_L1.2_SST_BAGE2	17711	-0.0107	-0.020271	0.011485	0.82424	1	1
Night-time sleep	Allen_Human_MTG_level2	Inh_L4.6_SST_GXYLT2	17711	-0.0098022	-0.021132	0.010417	0.82664	1	1
Night-time sleep	Allen_Human_MTG_level2	Inh_L1_SST_NMBR	17711	-0.010474	-0.021031	0.011076	0.82784	1	1
Night-time sleep	Allen_Human_MTG_level2	Inh_L1.3_VIP_CHRM2	17711	-0.011367	-0.022283	0.011618	0.83606	1	1
Night-time sleep	Allen_Human_MTG_level2	Inh_L1.3_VIP_CCDC184	17711	-0.010715	-0.022519	0.010743	0.8407	1	1
Night-time sleep	Allen_Human_MTG_level2	Inh_L1.2_VIP_TSPAN12	17711	-0.011227	-0.022773	0.010093	0.867	1	1
Night-time sleep	Allen_Human_MTG_level2	Micro_L1.3_TYROBP	17711	-0.0081731	-0.010647	0.0066789	0.88946	1	1
Night-time sleep	Allen_Human_MTG_level2	Inh_L1_SST_CHRNA4	17711	-0.014373	-0.028664	0.0099948	0.92478	1	1
Night-time sleep	Allen_Human_MTG_level2	Inh_L2.6_VIP_QPCT	17711	-0.013856	-0.028168	0.0095732	0.92609	1	1
Night-time sleep	Allen_Human_MTG_level2	Inh_L2.3_VIP_CASC6	17711	-0.015892	-0.035265	0.01027	0.9391	1	1
Night-time sleep	Allen_Human_MTG_level2	Inh_L1.4_VIP_OPRM1	17711	-0.016859	-0.033176	0.010754	0.9415	1	1
Night-time sleep	Allen_Human_MTG_level2	Inh_L1.3_VIP_GGH	17711	-0.016783	-0.032164	0.010584	0.94359	1	1
Night-time sleep	Allen_Human_MTG_level2	Inh_L3.6_SST_HPGD	17711	-0.019908	-0.043203	0.011298	0.96096	1	1
Night-time sleep	Allen_Human_MTG_level2	Inh_L2.4_VIP_SPAG17	17711	-0.020055	-0.040027	0.010125	0.97618	1	1
Night-time sleep	Allen_Human_MTG_level2	Inh_L1.4_VIP_PENK	17711	-0.018547	-0.040071	0.0088342	0.9821	1	1
Night-time sleep	Allen_Human_MTG_level2	Inh_L1.2_GAD1_MC4R	17711	-0.024887	-0.048136	0.010417	0.99155	1	1
Night-time sleep	DroNc_Human_Hippocampus	exPFC2	17281	0.22486	0.030736	0.15525	0.073768	1	1
Night-time sleep	DroNc_Human_Hippocampus	exPFC1	17281	0.20052	0.016296	0.2331	0.19483	1	1
Night-time sleep	DroNc_Human_Hippocampus	GABA1	17281	0.18486	0.013766	0.22453	0.20517	1	1
Night-time sleep	DroNc_Human_Hippocampus	ODC1	17281	0.20672	0.0073829	0.27448	0.22569	1	1
Night-time sleep	DroNc_Human_Hippocampus	ODC2	17281	0.16234	0.0068569	0.23067	0.24079	1	1
Night-time sleep	DroNc_Human_Hippocampus	GABA2	17281	0.14675	0.010719	0.2254	0.2575	1	1
Night-time sleep	DroNc_Human_Hippocampus	exCA1	17281	0.11419	0.010829	0.19536	0.27944	1	1
Night-time sleep	DroNc_Human_Hippocampus	exDG	17281	0.072336	0.0056806	0.19841	0.35771	1	1
Night-time sleep	DroNc_Human_Hippocampus	exCA3	17281	0.027614	0.002127	0.20469	0.44634	1	1
Night-time sleep	DroNc_Human_Hippocampus	MG	17281	-0.00051641	-1.722e-05	0.28381	0.50073	1	1
Night-time sleep	DroNc_Human_Hippocampus	OPC	17281	-0.014867	-0.00050551	0.34078	0.5174	1	1
Night-time sleep	DroNc_Human_Hippocampus	ASC1	17281	-0.055677	-0.0022658	0.2808	0.57859	1	1
Night-time sleep	DroNc_Human_Hippocampus	ASC2	17281	-0.2138	-0.0093469	0.24998	0.80379	1	1
Night-time sleep	DroNc_Human_Hippocampus	NSC	17281	-0.091828	-0.0077199	0.10632	0.80611	1	1
Night-time sleep	DroNc_Human_Hippocampus	END	17281	-0.19669	-0.015575	0.10584	0.96843	1	1
Night-time sleep	GSE104276_Human_Prefrontal_cortex_all_ages	GABAergic_neurons	17652	0.029717	0.046855	0.017042	0.040612	0.243672	1
Night-time sleep	GSE104276_Human_Prefrontal_cortex_all_ages	Neurons	17652	0.022669	0.040469	0.016976	0.090889	0.545334	1
Night-time sleep	GSE104276_Human_Prefrontal_cortex_all_ages	Astrocytes	17652	0.0008527	0.0016596	0.011516	0.47049	1	1
Night-time sleep	GSE104276_Human_Prefrontal_cortex_all_ages	Microglia	17652	-0.0029487	-0.0053429	0.0089815	0.62866	1	1
Night-time sleep	GSE104276_Human_Prefrontal_cortex_all_ages	Stem_cells	17652	-0.01013	-0.019515	0.012558	0.79007	1	1
Night-time sleep	GSE104276_Human_Prefrontal_cortex_all_ages	OPC	17652	-0.030353	-0.05433	0.017703	0.95677	1	1
Night-time sleep	GSE104276_Human_Prefrontal_cortex_per_ages	GW26_GABAergic_neurons	17652	0.030399	0.049784	0.010992	0.0028452	0.119498	1
Night-time sleep	GSE104276_Human_Prefrontal_cortex_per_ages	GW16_Neurons	17652	0.037366	0.070842	0.013646	0.0030917	0.129851	1
Night-time sleep	GSE104276_Human_Prefrontal_cortex_per_ages	GW16_GABAergic_neurons	17652	0.03543	0.059197	0.013767	0.0050371	0.211558	1
Night-time sleep	GSE104276_Human_Prefrontal_cortex_per_ages	GW26_Neurons	17652	0.031423	0.0492	0.013481	0.0098836	0.415111	1
Night-time sleep	GSE104276_Human_Prefrontal_cortex_per_ages	GW08_Neurons	17652	0.015362	0.030551	0.0087759	0.040028	1	1
Night-time sleep	GSE104276_Human_Prefrontal_cortex_per_ages	GW10_Neurons	17652	0.021396	0.040408	0.012266	0.040554	1	1
Night-time sleep	GSE104276_Human_Prefrontal_cortex_per_ages	GW19_Neurons	17652	0.017659	0.030139	0.01242	0.077544	1	1
Night-time sleep	GSE104276_Human_Prefrontal_cortex_per_ages	GW09_Neurons	17652	0.013403	0.026337	0.010245	0.095411	1	1
Night-time sleep	GSE104276_Human_Prefrontal_cortex_per_ages	GW23_Neurons	17652	0.016396	0.026129	0.012639	0.097273	1	1
Night-time sleep	GSE104276_Human_Prefrontal_cortex_per_ages	GW26_Astrocytes	17652	0.010916	0.021334	0.0086304	0.10298	1	1
Night-time sleep	GSE104276_Human_Prefrontal_cortex_per_ages	GW16_Stem_cells	17652	0.015319	0.030858	0.012957	0.11855	1	1
Night-time sleep	GSE104276_Human_Prefrontal_cortex_per_ages	GW16_OPC	17652	0.0096684	0.019333	0.0089245	0.13933	1	1
Night-time sleep	GSE104276_Human_Prefrontal_cortex_per_ages	GW16_Microglia	17652	0.007421	0.014954	0.007056	0.14647	1	1
Night-time sleep	GSE104276_Human_Prefrontal_cortex_per_ages	GW23_GABAergic_neurons	17652	0.010961	0.016438	0.013074	0.20091	1	1
Night-time sleep	GSE104276_Human_Prefrontal_cortex_per_ages	GW13_Microglia	17652	0.0024762	0.0064826	0.0030649	0.20957	1	1
Night-time sleep	GSE104276_Human_Prefrontal_cortex_per_ages	GW10_Microglia	17652	0.0029043	0.0077106	0.0039793	0.23275	1	1
Night-time sleep	GSE104276_Human_Prefrontal_cortex_per_ages	GW13_Neurons	17652	0.0062984	0.011668	0.0094189	0.25185	1	1
Night-time sleep	GSE104276_Human_Prefrontal_cortex_per_ages	GW26_Microglia	17652	0.0053057	0.0096359	0.0080727	0.25552	1	1
Night-time sleep	GSE104276_Human_Prefrontal_cortex_per_ages	GW26_Stem_cells	17652	0.0024951	0.0054997	0.0057714	0.33276	1	1
Night-time sleep	GSE104276_Human_Prefrontal_cortex_per_ages	GW10_Stem_cells	17652	0.003304	0.0064227	0.011398	0.38596	1	1
Night-time sleep	GSE104276_Human_Prefrontal_cortex_per_ages	GW12_Neurons	17652	-3.4815e-05	-6.0966e-05	0.01162	0.5012	1	1
Night-time sleep	GSE104276_Human_Prefrontal_cortex_per_ages	GW26_OPC	17652	-0.00010846	-0.00019502	0.012514	0.50346	1	1
Night-time sleep	GSE104276_Human_Prefrontal_cortex_per_ages	GW13_Stem_cells	17652	-0.00064878	-0.0013136	0.0066924	0.53861	1	1
Night-time sleep	GSE104276_Human_Prefrontal_cortex_per_ages	GW19_Microglia	17652	-0.00086514	-0.0022248	0.0032174	0.60599	1	1
Night-time sleep	GSE104276_Human_Prefrontal_cortex_per_ages	GW08_Microglia	17652	-0.0010727	-0.002779	0.0036255	0.61634	1	1
Night-time sleep	GSE104276_Human_Prefrontal_cortex_per_ages	GW12_GABAergic_neurons	17652	-0.0025199	-0.0041864	0.0078347	0.62613	1	1
Night-time sleep	GSE104276_Human_Prefrontal_cortex_per_ages	GW08_GABAergic_neurons	17652	-0.0020101	-0.0041995	0.0050961	0.65337	1	1
Night-time sleep	GSE104276_Human_Prefrontal_cortex_per_ages	GW23_Astrocytes	17652	-0.0026424	-0.005526	0.0059861	0.67055	1	1
Night-time sleep	GSE104276_Human_Prefrontal_cortex_per_ages	GW19_Astrocytes	17652	-0.0026723	-0.0056816	0.0057757	0.6782	1	1
Night-time sleep	GSE104276_Human_Prefrontal_cortex_per_ages	GW23_OPC	17652	-0.006022	-0.010682	0.010591	0.71517	1	1
Night-time sleep	GSE104276_Human_Prefrontal_cortex_per_ages	GW19_GABAergic_neurons	17652	-0.0066382	-0.0095343	0.01159	0.71658	1	1
Night-time sleep	GSE104276_Human_Prefrontal_cortex_per_ages	GW12_OPC	17652	-0.0027063	-0.0062183	0.0045673	0.72325	1	1
Night-time sleep	GSE104276_Human_Prefrontal_cortex_per_ages	GW09_GABAergic_neurons	17652	-0.0041473	-0.0075862	0.0053899	0.77918	1	1
Night-time sleep	GSE104276_Human_Prefrontal_cortex_per_ages	GW12_Stem_cells	17652	-0.0072687	-0.014867	0.008667	0.79916	1	1
Night-time sleep	GSE104276_Human_Prefrontal_cortex_per_ages	GW09_Stem_cells	17652	-0.0081716	-0.015022	0.0097332	0.79941	1	1
Night-time sleep	GSE104276_Human_Prefrontal_cortex_per_ages	GW23_Microglia	17652	-0.0059244	-0.010444	0.0060561	0.83602	1	1
Night-time sleep	GSE104276_Human_Prefrontal_cortex_per_ages	GW08_Stem_cells	17652	-0.0049304	-0.011057	0.0049598	0.8399	1	1
Night-time sleep	GSE104276_Human_Prefrontal_cortex_per_ages	GW10_GABAergic_neurons	17652	-0.0088204	-0.014492	0.0074864	0.88063	1	1
Night-time sleep	GSE104276_Human_Prefrontal_cortex_per_ages	GW23_Stem_cells	17652	-0.0055907	-0.012762	0.004261	0.90524	1	1
Night-time sleep	GSE104276_Human_Prefrontal_cortex_per_ages	GW19_OPC	17652	-0.0091361	-0.018803	0.0054955	0.95178	1	1
Night-time sleep	GSE104276_Human_Prefrontal_cortex_per_ages	GW19_Stem_cells	17652	-0.011891	-0.024967	0.0059181	0.97774	1	1
Night-time sleep	GSE104276_Human_Prefrontal_cortex_per_ages	GW12_Microglia	17652	-0.0070526	-0.018155	0.0031986	0.98626	1	1
Night-time sleep	GSE67835_Human_Cortex	hybrid	16958	0.021825	0.041141	0.011422	0.028029	0.252261	1
Night-time sleep	GSE67835_Human_Cortex	fetal_quiescent	16958	0.012277	0.0193	0.0093319	0.094171	0.847539	1
Night-time sleep	GSE67835_Human_Cortex	neurons	16958	0.011223	0.021421	0.0086446	0.097109	0.873981	1
Night-time sleep	GSE67835_Human_Cortex	oligodendrocytes	16958	0.0057659	0.0098157	0.0084415	0.24729	1	1
Night-time sleep	GSE67835_Human_Cortex	astrocytes	16958	0.0017432	0.0029168	0.0079339	0.41305	1	1
Night-time sleep	GSE67835_Human_Cortex	fetal_replicating	16958	-0.00027275	-0.00041798	0.0088548	0.51229	1	1
Night-time sleep	GSE67835_Human_Cortex	endothelial	16958	-0.0022399	-0.0033365	0.0083566	0.60566	1	1
Night-time sleep	GSE67835_Human_Cortex	OPC	16958	-0.017815	-0.028936	0.0089336	0.97693	1	1
Night-time sleep	GSE67835_Human_Cortex	microglia	16958	-0.018156	-0.02288	0.0079899	0.98846	1	1
Night-time sleep	GSE67835_Human_Cortex_woFetal	hybrid	16958	0.02681	0.050539	0.011749	0.011252	0.078764	1
Night-time sleep	GSE67835_Human_Cortex_woFetal	neurons	16958	0.013037	0.024885	0.0084759	0.062016	0.434112	1
Night-time sleep	GSE67835_Human_Cortex_woFetal	oligodendrocytes	16958	0.0076759	0.013067	0.008792	0.19132	1	1
Night-time sleep	GSE67835_Human_Cortex_woFetal	astrocytes	16958	0.0029285	0.0049001	0.0083428	0.36279	1	1
Night-time sleep	GSE67835_Human_Cortex_woFetal	endothelial	16958	-0.0010175	-0.0015156	0.0084816	0.54774	1	1
Night-time sleep	GSE67835_Human_Cortex_woFetal	OPC	16958	-0.017765	-0.028855	0.0092863	0.97212	1	1
Night-time sleep	GSE67835_Human_Cortex_woFetal	microglia	16958	-0.017913	-0.022574	0.0081044	0.98645	1	1
Night-time sleep	Linnarsson_GSE101601_Human_Temporal_cortex	Glut_2	17469	0.19166	0.041173	0.14101	0.087064	0.957704	1
Night-time sleep	Linnarsson_GSE101601_Human_Temporal_cortex	Glut_6	17469	0.12093	0.018699	0.10637	0.1278	1	1
Night-time sleep	Linnarsson_GSE101601_Human_Temporal_cortex	Glut_5	17469	0.12934	0.014817	0.25013	0.30256	1	1
Night-time sleep	Linnarsson_GSE101601_Human_Temporal_cortex	Glut_4	17469	-0.0013219	-0.00027085	0.14018	0.50376	1	1
Night-time sleep	Linnarsson_GSE101601_Human_Temporal_cortex	Glut_1	17469	-0.064515	-0.0090599	0.22768	0.61155	1	1
Night-time sleep	Linnarsson_GSE101601_Human_Temporal_cortex	GABA_1	17469	-0.048776	-0.0045199	0.1592	0.62034	1	1
Night-time sleep	Linnarsson_GSE101601_Human_Temporal_cortex	GABA_4	17469	-0.066332	-0.0092762	0.15673	0.66393	1	1
Night-time sleep	Linnarsson_GSE101601_Human_Temporal_cortex	GABA_2	17469	-0.16412	-0.018442	0.20435	0.78904	1	1
Night-time sleep	Linnarsson_GSE101601_Human_Temporal_cortex	GABA_5	17469	-0.26165	-0.026562	0.23394	0.8683	1	1
Night-time sleep	Linnarsson_GSE101601_Human_Temporal_cortex	Glut_3	17469	-0.2213	-0.034283	0.19032	0.87753	1	1
Night-time sleep	Linnarsson_GSE101601_Human_Temporal_cortex	GABA_3	17469	-0.27268	-0.029506	0.21555	0.89707	1	1
Night-time sleep	Linnarsson_GSE76381_Human_Midbrain	NbGaba	14994	0.14471	0.039949	0.047123	0.0010693	0.0267325	1
Night-time sleep	Linnarsson_GSE76381_Human_Midbrain	Gaba	14994	0.14774	0.036997	0.055136	0.0036905	0.0922625	1
Night-time sleep	Linnarsson_GSE76381_Human_Midbrain	DA1	14994	0.10972	0.03734	0.048997	0.012578	0.31445	1
Night-time sleep	Linnarsson_GSE76381_Human_Midbrain	RN	14994	0.14135	0.039891	0.068335	0.019307	0.482675	1
Night-time sleep	Linnarsson_GSE76381_Human_Midbrain	DA2	14994	0.11117	0.032117	0.059254	0.030328	0.7582	1
Night-time sleep	Linnarsson_GSE76381_Human_Midbrain	NbML1	14994	0.13616	0.042258	0.076883	0.038288	0.9572	1
Night-time sleep	Linnarsson_GSE76381_Human_Midbrain	Sert	14994	0.059765	0.025219	0.033834	0.038674	0.96685	1
Night-time sleep	Linnarsson_GSE76381_Human_Midbrain	OMTN	14994	0.09966	0.037388	0.065399	0.06378	1	1
Night-time sleep	Linnarsson_GSE76381_Human_Midbrain	NbML5	14994	0.033867	0.0087923	0.073433	0.32233	1	1
Night-time sleep	Linnarsson_GSE76381_Human_Midbrain	NbM	14994	0.024778	0.007195	0.082757	0.38232	1	1
Night-time sleep	Linnarsson_GSE76381_Human_Midbrain	Mgl	14994	0.0020764	0.00063992	0.038829	0.47868	1	1
Night-time sleep	Linnarsson_GSE76381_Human_Midbrain	DA0	14994	-0.026951	-0.0064255	0.079223	0.63314	1	1
Night-time sleep	Linnarsson_GSE76381_Human_Midbrain	Peric	14994	-0.022701	-0.0078183	0.040101	0.71433	1	1
Night-time sleep	Linnarsson_GSE76381_Human_Midbrain	OPC	14994	-0.03969	-0.012974	0.054625	0.76626	1	1
Night-time sleep	Linnarsson_GSE76381_Human_Midbrain	NProg	14994	-0.064318	-0.016711	0.088497	0.76631	1	1
Night-time sleep	Linnarsson_GSE76381_Human_Midbrain	Endo	14994	-0.032541	-0.012314	0.033354	0.83536	1	1
Night-time sleep	Linnarsson_GSE76381_Human_Midbrain	Rgl1	14994	-0.063457	-0.021477	0.059311	0.85766	1	1
Night-time sleep	Linnarsson_GSE76381_Human_Midbrain	ProgFPL	14994	-0.068389	-0.027738	0.047952	0.92308	1	1
Night-time sleep	Linnarsson_GSE76381_Human_Midbrain	ProgBP	14994	-0.10285	-0.031359	0.069732	0.92988	1	1
Night-time sleep	Linnarsson_GSE76381_Human_Midbrain	Rgl2c	14994	-0.091858	-0.032007	0.051746	0.96205	1	1
Night-time sleep	Linnarsson_GSE76381_Human_Midbrain	Rgl3	14994	-0.088293	-0.033488	0.044661	0.97597	1	1
Night-time sleep	Linnarsson_GSE76381_Human_Midbrain	ProgFPM	14994	-0.11629	-0.036708	0.058197	0.97714	1	1
Night-time sleep	Linnarsson_GSE76381_Human_Midbrain	Rgl2a	14994	-0.11837	-0.043598	0.055459	0.98359	1	1
Night-time sleep	Linnarsson_GSE76381_Human_Midbrain	ProgM	14994	-0.1535	-0.051155	0.064013	0.99175	1	1
Night-time sleep	Linnarsson_GSE76381_Human_Midbrain	Rgl2b	14994	-0.17518	-0.049059	0.072443	0.99219	1	1
Night-time sleep	PsychENCODE_Developmental	Ex6	13827	0.0071688	0.016545	0.0060736	0.11895	1	1
Night-time sleep	PsychENCODE_Developmental	Ex7	13827	0.0064388	0.015206	0.0059594	0.13999	1	1
Night-time sleep	PsychENCODE_Developmental	In3	13827	0.0065189	0.014025	0.006747	0.16698	1	1
Night-time sleep	PsychENCODE_Developmental	Ex1	13827	0.0060553	0.013927	0.0062981	0.16817	1	1
Night-time sleep	PsychENCODE_Developmental	In6	13827	0.0058499	0.013325	0.0066557	0.18973	1	1
Night-time sleep	PsychENCODE_Developmental	Ex2	13827	0.0051549	0.012337	0.0059683	0.19388	1	1
Night-time sleep	PsychENCODE_Developmental	In4	13827	0.0057174	0.012948	0.0066991	0.19671	1	1
Night-time sleep	PsychENCODE_Developmental	In5	13827	0.0043647	0.010083	0.0062991	0.24419	1	1
Night-time sleep	PsychENCODE_Developmental	Fetal_quiescent	13827	0.0047751	0.007835	0.007335	0.25753	1	1
Night-time sleep	PsychENCODE_Developmental	Ex4	13827	0.0041369	0.0094116	0.0065031	0.26235	1	1
Night-time sleep	PsychENCODE_Developmental	Ex5	13827	0.0040266	0.0093733	0.0064377	0.26584	1	1
Night-time sleep	PsychENCODE_Developmental	In1	13827	0.0037682	0.0081211	0.0071512	0.29912	1	1
Night-time sleep	PsychENCODE_Developmental	In7	13827	0.0029146	0.0063932	0.006278	0.32124	1	1
Night-time sleep	PsychENCODE_Developmental	Ex8	13827	0.0026153	0.0061254	0.0058631	0.32778	1	1
Night-time sleep	PsychENCODE_Developmental	Ex3	13827	0.0029898	0.0065583	0.0068442	0.33112	1	1
Night-time sleep	PsychENCODE_Developmental	Fetal_Oligo	13827	0.0019135	0.0040434	0.0052357	0.35738	1	1
Night-time sleep	PsychENCODE_Developmental	In8	13827	0.0013931	0.0029435	0.0069658	0.42074	1	1
Night-time sleep	PsychENCODE_Developmental	Neurons	13827	0.00052611	0.0010151	0.0071454	0.47065	1	1
Night-time sleep	PsychENCODE_Developmental	In2	13827	0.00044604	0.00098272	0.0068104	0.47389	1	1
Night-time sleep	PsychENCODE_Developmental	Fetal_replicating	13827	-0.00023991	-0.00038218	0.0065163	0.51468	1	1
Night-time sleep	PsychENCODE_Developmental	Oligodendrocytes	13827	-0.00052145	-0.00092263	0.0058468	0.53553	1	1
Night-time sleep	PsychENCODE_Developmental	Fetal_OPC	13827	-0.0010934	-0.0021108	0.0069971	0.56209	1	1
Night-time sleep	PsychENCODE_Developmental	Endothelial	13827	-0.00099787	-0.0015368	0.0061895	0.56404	1	1
Night-time sleep	PsychENCODE_Developmental	Fetal_Astrocytes	13827	-0.0016367	-0.0032734	0.0064096	0.60077	1	1
Night-time sleep	PsychENCODE_Developmental	Fetal_IPC	13827	-0.0033801	-0.0066778	0.006077	0.71096	1	1
Night-time sleep	PsychENCODE_Developmental	Fetal_Microglia	13827	-0.0033367	-0.0065234	0.0059539	0.7124	1	1
Night-time sleep	PsychENCODE_Developmental	Fetal_Endothelial	13827	-0.0041673	-0.008026	0.0066551	0.73439	1	1
Night-time sleep	PsychENCODE_Developmental	Fetal_Pericytes	13827	-0.0055354	-0.0098488	0.0065381	0.80139	1	1
Night-time sleep	PsychENCODE_Developmental	Astrocytes	13827	-0.0053254	-0.0091219	0.0061932	0.80507	1	1
Night-time sleep	PsychENCODE_Developmental	Fetal_ExN	13827	-0.00595	-0.011155	0.006575	0.81724	1	1
Night-time sleep	PsychENCODE_Developmental	Fetal_Trans	13827	-0.0079841	-0.012761	0.0069049	0.87621	1	1
Night-time sleep	PsychENCODE_Developmental	Fetal_NEP	13827	-0.011399	-0.014209	0.0088816	0.90032	1	1
Night-time sleep	PsychENCODE_Developmental	Fetal_IntN	13827	-0.0084797	-0.0165	0.0065506	0.90224	1	1
Night-time sleep	PsychENCODE_Developmental	OPC	13827	-0.010713	-0.018042	0.0065139	0.94997	1	1
Night-time sleep	PsychENCODE_Developmental	Microglia	13827	-0.012254	-0.016112	0.0067289	0.9657	1	1
Night-time sleep	PsychENCODE_Adult	Ex6a	13792	0.17119	0.043376	0.084139	0.020958	0.52395	1
Night-time sleep	PsychENCODE_Adult	Ex1	13792	0.11704	0.031771	0.098509	0.11741	1	1
Night-time sleep	PsychENCODE_Adult	Astro	13792	0.10316	0.013348	0.087959	0.12045	1	1
Night-time sleep	PsychENCODE_Adult	Microglia	13792	0.18981	0.022529	0.16445	0.12423	1	1
Night-time sleep	PsychENCODE_Adult	Oligo	13792	0.12688	0.011647	0.12645	0.15784	1	1
Night-time sleep	PsychENCODE_Adult	In6b	13792	0.092197	0.020483	0.10257	0.18437	1	1
Night-time sleep	PsychENCODE_Adult	Ex2	13792	0.066586	0.024323	0.082229	0.20905	1	1
Night-time sleep	PsychENCODE_Adult	In6a	13792	0.069444	0.013035	0.10522	0.25464	1	1
Night-time sleep	PsychENCODE_Adult	Per	13792	0.12008	0.0074208	0.18372	0.25669	1	1
Night-time sleep	PsychENCODE_Adult	OPC	13792	0.064757	0.0092669	0.11869	0.29268	1	1
Night-time sleep	PsychENCODE_Adult	Ex4	13792	0.042487	0.0089926	0.12535	0.36733	1	1
Night-time sleep	PsychENCODE_Adult	In3	13792	0.026334	0.0046694	0.14131	0.42609	1	1
Night-time sleep	PsychENCODE_Adult	Ex6b	13792	0.015415	0.0039148	0.099621	0.43851	1	1
Night-time sleep	PsychENCODE_Adult	In4a	13792	0.017733	0.0030414	0.12134	0.44191	1	1
Night-time sleep	PsychENCODE_Adult	In1a	13792	-0.041871	-0.0082182	0.1182	0.63842	1	1
Night-time sleep	PsychENCODE_Adult	Ex5b	13792	-0.044418	-0.014599	0.095779	0.67858	1	1
Night-time sleep	PsychENCODE_Adult	Ex9	13792	-0.027224	-0.0054728	0.055931	0.68678	1	1
Night-time sleep	PsychENCODE_Adult	In1b	13792	-0.08554	-0.01626	0.13859	0.73144	1	1
Night-time sleep	PsychENCODE_Adult	In7	13792	-0.07841	-0.014738	0.12124	0.74109	1	1
Night-time sleep	PsychENCODE_Adult	Ex3e	13792	-0.071289	-0.016142	0.10053	0.76086	1	1
Night-time sleep	PsychENCODE_Adult	Ex8	13792	-0.056181	-0.016392	0.078216	0.7637	1	1
Night-time sleep	PsychENCODE_Adult	In8	13792	-0.11559	-0.020117	0.14435	0.78835	1	1
Night-time sleep	PsychENCODE_Adult	In4b	13792	-0.10563	-0.023092	0.10074	0.8528	1	1
Night-time sleep	PsychENCODE_Adult	In1c	13792	-0.19273	-0.031967	0.138	0.91872	1	1
Night-time sleep	PsychENCODE_Adult	Endo	13792	-0.094394	-0.018062	0.055204	0.95635	1	1
Night-time sleep	GSE168408_Human_Prefrontal_Cortex_level1_Fetal	PN	16745	0.07829	0.02552	0.098342	0.21299	0.63897	1
Night-time sleep	GSE168408_Human_Prefrontal_Cortex_level1_Fetal	Non.Neu	16745	0.0043561	0.00072482	0.10176	0.48293	1	1
Night-time sleep	GSE168408_Human_Prefrontal_Cortex_level1_Fetal	IN	16745	-0.07181	-0.014134	0.15183	0.68188	1	1
Night-time sleep	GSE168408_Human_Prefrontal_Cortex_level1_Neonatal	PN	16745	0.070269	0.026304	0.086382	0.20798	0.62394	1
Night-time sleep	GSE168408_Human_Prefrontal_Cortex_level1_Neonatal	Non.Neu	16745	0.030389	0.0053531	0.088166	0.36517	1	1
Night-time sleep	GSE168408_Human_Prefrontal_Cortex_level1_Neonatal	IN	16745	-0.11285	-0.028049	0.12146	0.82357	1	1
Night-time sleep	GSE168408_Human_Prefrontal_Cortex_level1_Infancy	PN	16745	0.069327	0.031847	0.059508	0.12202	0.36606	1
Night-time sleep	GSE168408_Human_Prefrontal_Cortex_level1_Infancy	Non.Neu	16745	0.001715	0.00044698	0.051719	0.48677	1	1
Night-time sleep	GSE168408_Human_Prefrontal_Cortex_level1_Infancy	IN	16745	-0.062357	-0.021249	0.083188	0.77325	1	1
Night-time sleep	GSE168408_Human_Prefrontal_Cortex_level1_Childhood	PN	16745	0.041755	0.021737	0.061575	0.24886	0.74658	1
Night-time sleep	GSE168408_Human_Prefrontal_Cortex_level1_Childhood	Non.Neu	16745	0.038945	0.0079515	0.069675	0.2881	0.8643	1
Night-time sleep	GSE168408_Human_Prefrontal_Cortex_level1_Childhood	IN	16745	-0.10305	-0.039741	0.080798	0.89891	1	1
Night-time sleep	GSE168408_Human_Prefrontal_Cortex_level1_Adolescence	Non.Neu	16745	0.037938	0.0091335	0.052451	0.23475	0.70425	1
Night-time sleep	GSE168408_Human_Prefrontal_Cortex_level1_Adolescence	PN	16745	-0.00053216	-0.000355	0.048633	0.50437	1	1
Night-time sleep	GSE168408_Human_Prefrontal_Cortex_level1_Adolescence	IN	16745	-0.06542	-0.032727	0.062487	0.85243	1	1
Night-time sleep	GSE168408_Human_Prefrontal_Cortex_level1_Adult	Non.Neu	16745	0.053127	0.011407	0.057329	0.17705	0.53115	1
Night-time sleep	GSE168408_Human_Prefrontal_Cortex_level1_Adult	PN	16745	-0.027427	-0.016256	0.053277	0.69665	1	1
Night-time sleep	GSE168408_Human_Prefrontal_Cortex_level1_Adult	IN	16745	-0.062774	-0.027392	0.070045	0.81492	1	1
Night-time sleep	GSE168408_Human_Prefrontal_Cortex_level2_Fetal	PV_SCUBE3	16745	0.10066	0.023162	0.073761	0.086178	1	1
Night-time sleep	GSE168408_Human_Prefrontal_Cortex_level2_Fetal	PV	16745	0.10636	0.024312	0.091914	0.12361	1	1
Night-time sleep	GSE168408_Human_Prefrontal_Cortex_level2_Fetal	L2.3_CUX2	16745	0.10215	0.028924	0.10447	0.16411	1	1
Night-time sleep	GSE168408_Human_Prefrontal_Cortex_level2_Fetal	ID2	16745	0.072572	0.016046	0.10355	0.2417	1	1
Night-time sleep	GSE168408_Human_Prefrontal_Cortex_level2_Fetal	L4_RORB	16745	0.038828	0.014415	0.061895	0.26523	1	1
Night-time sleep	GSE168408_Human_Prefrontal_Cortex_level2_Fetal	L5.6_TLE4	16745	0.043466	0.013199	0.075697	0.28292	1	1
Night-time sleep	GSE168408_Human_Prefrontal_Cortex_level2_Fetal	Oligo	16745	0.017016	0.0035391	0.062608	0.39289	1	1
Night-time sleep	GSE168408_Human_Prefrontal_Cortex_level2_Fetal	L5.6_THEMIS	16745	0.0085117	0.0030463	0.061778	0.44521	1	1
Night-time sleep	GSE168408_Human_Prefrontal_Cortex_level2_Fetal	Astro	16745	0.00957	0.001613	0.076488	0.45022	1	1
Night-time sleep	GSE168408_Human_Prefrontal_Cortex_level2_Fetal	PN_dev	16745	-0.0017403	-0.00058789	0.06165	0.51126	1	1
Night-time sleep	GSE168408_Human_Prefrontal_Cortex_level2_Fetal	Vas	16745	-0.0095203	-0.0016591	0.057195	0.5661	1	1
Night-time sleep	GSE168408_Human_Prefrontal_Cortex_level2_Fetal	OPC	16745	-0.015925	-0.0028989	0.086965	0.57265	1	1
Night-time sleep	GSE168408_Human_Prefrontal_Cortex_level2_Fetal	Micro	16745	-0.012614	-0.0019055	0.065667	0.57616	1	1
Night-time sleep	GSE168408_Human_Prefrontal_Cortex_level2_Fetal	LAMP5_NOS1	16745	-0.013469	-0.0036762	0.063131	0.58447	1	1
Night-time sleep	GSE168408_Human_Prefrontal_Cortex_level2_Fetal	SST	16745	-0.017734	-0.0047249	0.078657	0.58919	1	1
Night-time sleep	GSE168408_Human_Prefrontal_Cortex_level2_Fetal	VIP	16745	-0.052314	-0.011619	0.10861	0.68498	1	1
Night-time sleep	GSE168408_Human_Prefrontal_Cortex_level2_Fetal	MGE_dev	16745	-0.10067	-0.018659	0.11443	0.81051	1	1
Night-time sleep	GSE168408_Human_Prefrontal_Cortex_level2_Fetal	CGE_dev	16745	-0.11259	-0.020002	0.10746	0.85261	1	1
Night-time sleep	GSE168408_Human_Prefrontal_Cortex_level2_Neonatal	L5.6_TLE4	16745	0.070178	0.029063	0.053528	0.09493	1	1
Night-time sleep	GSE168408_Human_Prefrontal_Cortex_level2_Neonatal	L4_RORB	16745	0.08974	0.02586	0.078116	0.12533	1	1
Night-time sleep	GSE168408_Human_Prefrontal_Cortex_level2_Neonatal	Oligo	16745	0.0554	0.012388	0.057606	0.16811	1	1
Night-time sleep	GSE168408_Human_Prefrontal_Cortex_level2_Neonatal	L5.6_THEMIS	16745	0.050382	0.020869	0.053915	0.17504	1	1
Night-time sleep	GSE168408_Human_Prefrontal_Cortex_level2_Neonatal	L2.3_CUX2	16745	0.051021	0.022307	0.059245	0.19457	1	1
Night-time sleep	GSE168408_Human_Prefrontal_Cortex_level2_Neonatal	Astro	16745	0.033738	0.0061395	0.067211	0.30785	1	1
Night-time sleep	GSE168408_Human_Prefrontal_Cortex_level2_Neonatal	PV	16745	0.042913	0.010772	0.091925	0.32031	1	1
Night-time sleep	GSE168408_Human_Prefrontal_Cortex_level2_Neonatal	PN_dev	16745	0.018272	0.0066563	0.055985	0.37208	1	1
Night-time sleep	GSE168408_Human_Prefrontal_Cortex_level2_Neonatal	Micro	16745	0.013383	0.0022846	0.053769	0.40172	1	1
Night-time sleep	GSE168408_Human_Prefrontal_Cortex_level2_Neonatal	PV_SCUBE3	16745	0.020113	0.0049537	0.083151	0.40443	1	1
Night-time sleep	GSE168408_Human_Prefrontal_Cortex_level2_Neonatal	OPC	16745	0.014829	0.0027389	0.085052	0.4308	1	1
Night-time sleep	GSE168408_Human_Prefrontal_Cortex_level2_Neonatal	CGE_dev	16745	0.0061745	0.0011857	0.080984	0.46961	1	1
Night-time sleep	GSE168408_Human_Prefrontal_Cortex_level2_Neonatal	ID2	16745	-0.0017257	-0.00041655	0.10893	0.50632	1	1
Night-time sleep	GSE168408_Human_Prefrontal_Cortex_level2_Neonatal	SST	16745	-0.066792	-0.01869	0.082455	0.79103	1	1
Night-time sleep	GSE168408_Human_Prefrontal_Cortex_level2_Neonatal	MGE_dev	16745	-0.08544	-0.017997	0.1047	0.79276	1	1
Night-time sleep	GSE168408_Human_Prefrontal_Cortex_level2_Neonatal	LAMP5_NOS1	16745	-0.079336	-0.025307	0.065751	0.8862	1	1
Night-time sleep	GSE168408_Human_Prefrontal_Cortex_level2_Neonatal	VIP	16745	-0.1523	-0.03618	0.097864	0.94016	1	1
Night-time sleep	GSE168408_Human_Prefrontal_Cortex_level2_Neonatal	Vas	16745	-0.08062	-0.016007	0.050468	0.94491	1	1
Night-time sleep	GSE168408_Human_Prefrontal_Cortex_level2_Infancy	Oligo	16745	0.077835	0.019954	0.047758	0.051584	0.876928	1
Night-time sleep	GSE168408_Human_Prefrontal_Cortex_level2_Infancy	L5.6_TLE4	16745	0.066147	0.027469	0.051266	0.098485	1	1
Night-time sleep	GSE168408_Human_Prefrontal_Cortex_level2_Infancy	L4_RORB	16745	0.061291	0.026976	0.049675	0.10864	1	1
Night-time sleep	GSE168408_Human_Prefrontal_Cortex_level2_Infancy	PV_SCUBE3	16745	0.064577	0.02375	0.054185	0.11668	1	1
Night-time sleep	GSE168408_Human_Prefrontal_Cortex_level2_Infancy	L5.6_THEMIS	16745	0.052173	0.024186	0.045238	0.1244	1	1
Night-time sleep	GSE168408_Human_Prefrontal_Cortex_level2_Infancy	PV	16745	0.050188	0.017896	0.064458	0.21811	1	1
Night-time sleep	GSE168408_Human_Prefrontal_Cortex_level2_Infancy	L2.3_CUX2	16745	0.026599	0.013088	0.047688	0.2885	1	1
Night-time sleep	GSE168408_Human_Prefrontal_Cortex_level2_Infancy	Astro	16745	0.0096325	0.002833	0.036467	0.39584	1	1
Night-time sleep	GSE168408_Human_Prefrontal_Cortex_level2_Infancy	OPC	16745	0.016892	0.0038299	0.064651	0.39694	1	1
Night-time sleep	GSE168408_Human_Prefrontal_Cortex_level2_Infancy	Vas	16745	-0.0062723	-0.0011432	0.057879	0.54315	1	1
Night-time sleep	GSE168408_Human_Prefrontal_Cortex_level2_Infancy	MGE_dev	16745	-0.0033349	-0.0021592	0.019352	0.56841	1	1
Night-time sleep	GSE168408_Human_Prefrontal_Cortex_level2_Infancy	Micro	16745	-0.017634	-0.0029806	0.057169	0.62113	1	1
Night-time sleep	GSE168408_Human_Prefrontal_Cortex_level2_Infancy	CGE_dev	16745	-0.010715	-0.0029062	0.030819	0.63596	1	1
Night-time sleep	GSE168408_Human_Prefrontal_Cortex_level2_Infancy	SST	16745	-0.10136	-0.032964	0.073721	0.91541	1	1
Night-time sleep	GSE168408_Human_Prefrontal_Cortex_level2_Infancy	VIP	16745	-0.10675	-0.035194	0.073735	0.92615	1	1
Night-time sleep	GSE168408_Human_Prefrontal_Cortex_level2_Infancy	LAMP5_NOS1	16745	-0.092028	-0.036574	0.053343	0.95774	1	1
Night-time sleep	GSE168408_Human_Prefrontal_Cortex_level2_Infancy	ID2	16745	-0.11136	-0.044709	0.064486	0.9579	1	1
Night-time sleep	GSE168408_Human_Prefrontal_Cortex_level2_Childhood	Oligo	16745	0.073387	0.013077	0.06044	0.11234	1	1
Night-time sleep	GSE168408_Human_Prefrontal_Cortex_level2_Childhood	PN_dev	16745	0.021261	0.01288	0.019979	0.14363	1	1
Night-time sleep	GSE168408_Human_Prefrontal_Cortex_level2_Childhood	L5.6_TLE4	16745	0.050413	0.02381	0.050742	0.16024	1	1
Night-time sleep	GSE168408_Human_Prefrontal_Cortex_level2_Childhood	PV_SCUBE3	16745	0.038108	0.016475	0.043456	0.19027	1	1
Night-time sleep	GSE168408_Human_Prefrontal_Cortex_level2_Childhood	L2.3_CUX2	16745	0.020046	0.010757	0.044745	0.32708	1	1
Night-time sleep	GSE168408_Human_Prefrontal_Cortex_level2_Childhood	L5.6_THEMIS	16745	0.012396	0.007455	0.039208	0.37595	1	1
Night-time sleep	GSE168408_Human_Prefrontal_Cortex_level2_Childhood	Astro	16745	0.01189	0.002992	0.042031	0.38864	1	1
Night-time sleep	GSE168408_Human_Prefrontal_Cortex_level2_Childhood	L4_RORB	16745	0.012282	0.0062207	0.047657	0.39832	1	1
Night-time sleep	GSE168408_Human_Prefrontal_Cortex_level2_Childhood	PV	16745	0.012715	0.0056807	0.049771	0.39918	1	1
Night-time sleep	GSE168408_Human_Prefrontal_Cortex_level2_Childhood	OPC	16745	-0.0030629	-0.00078644	0.054577	0.52238	1	1
Night-time sleep	GSE168408_Human_Prefrontal_Cortex_level2_Childhood	Vas	16745	-0.046158	-0.0073394	0.063248	0.76724	1	1
Night-time sleep	GSE168408_Human_Prefrontal_Cortex_level2_Childhood	CGE_dev	16745	-0.03074	-0.0064486	0.039793	0.78009	1	1
Night-time sleep	GSE168408_Human_Prefrontal_Cortex_level2_Childhood	Micro	16745	-0.078005	-0.011025	0.069006	0.87084	1	1
Night-time sleep	GSE168408_Human_Prefrontal_Cortex_level2_Childhood	SST	16745	-0.096171	-0.036716	0.061155	0.94208	1	1
Night-time sleep	GSE168408_Human_Prefrontal_Cortex_level2_Childhood	VIP	16745	-0.11638	-0.041975	0.066371	0.96023	1	1
Night-time sleep	GSE168408_Human_Prefrontal_Cortex_level2_Childhood	ID2	16745	-0.098719	-0.04224	0.056018	0.96098	1	1
Night-time sleep	GSE168408_Human_Prefrontal_Cortex_level2_Childhood	LAMP5_NOS1	16745	-0.092196	-0.03565	0.050163	0.96695	1	1
Night-time sleep	GSE168408_Human_Prefrontal_Cortex_level2_Adolescence	Oligo	16745	0.029759	0.0084991	0.033728	0.18881	1	1
Night-time sleep	GSE168408_Human_Prefrontal_Cortex_level2_Adolescence	PV_SCUBE3	16745	0.032047	0.016489	0.038397	0.20197	1	1
Night-time sleep	GSE168408_Human_Prefrontal_Cortex_level2_Adolescence	PV	16745	0.026482	0.016338	0.038606	0.24638	1	1
Night-time sleep	GSE168408_Human_Prefrontal_Cortex_level2_Adolescence	L2.3_CUX2	16745	0.025462	0.01567	0.040246	0.26348	1	1
Night-time sleep	GSE168408_Human_Prefrontal_Cortex_level2_Adolescence	Astro	16745	0.021408	0.0053501	0.041177	0.30157	1	1
Night-time sleep	GSE168408_Human_Prefrontal_Cortex_level2_Adolescence	OPC	16745	0.0063938	0.0020639	0.042041	0.43956	1	1
Night-time sleep	GSE168408_Human_Prefrontal_Cortex_level2_Adolescence	L5.6_TLE4	16745	-0.0022412	-0.0017895	0.03293	0.52713	1	1
Night-time sleep	GSE168408_Human_Prefrontal_Cortex_level2_Adolescence	Vas	16745	-0.0094936	-0.0013552	0.085559	0.54417	1	1
Night-time sleep	GSE168408_Human_Prefrontal_Cortex_level2_Adolescence	L5.6_THEMIS	16745	-0.004021	-0.0038444	0.027021	0.55915	1	1
Night-time sleep	GSE168408_Human_Prefrontal_Cortex_level2_Adolescence	L4_RORB	16745	-0.0079424	-0.0057453	0.036769	0.58551	1	1
Night-time sleep	GSE168408_Human_Prefrontal_Cortex_level2_Adolescence	Micro	16745	-0.035584	-0.0057502	0.056639	0.73508	1	1
Night-time sleep	GSE168408_Human_Prefrontal_Cortex_level2_Adolescence	LAMP5_NOS1	16745	-0.033082	-0.022785	0.030327	0.86232	1	1
Night-time sleep	GSE168408_Human_Prefrontal_Cortex_level2_Adolescence	ID2	16745	-0.058793	-0.028981	0.050953	0.87571	1	1
Night-time sleep	GSE168408_Human_Prefrontal_Cortex_level2_Adolescence	VIP	16745	-0.066253	-0.0302	0.054998	0.88582	1	1
Night-time sleep	GSE168408_Human_Prefrontal_Cortex_level2_Adolescence	SST	16745	-0.069226	-0.034653	0.049446	0.91924	1	1
Night-time sleep	GSE168408_Human_Prefrontal_Cortex_level2_Adult	Oligo	16745	0.04561	0.010933	0.040784	0.13172	1	1
Night-time sleep	GSE168408_Human_Prefrontal_Cortex_level2_Adult	L5.6_TLE4	16745	0.039436	0.023086	0.043373	0.18162	1	1
Night-time sleep	GSE168408_Human_Prefrontal_Cortex_level2_Adult	PV_SCUBE3	16745	0.027371	0.013721	0.03968	0.24517	1	1
Night-time sleep	GSE168408_Human_Prefrontal_Cortex_level2_Adult	PV	16745	0.027195	0.014892	0.043861	0.26763	1	1
Night-time sleep	GSE168408_Human_Prefrontal_Cortex_level2_Adult	Vas	16745	0.022826	0.0040109	0.059233	0.34999	1	1
Night-time sleep	GSE168408_Human_Prefrontal_Cortex_level2_Adult	Astro	16745	0.014517	0.0033042	0.047317	0.3795	1	1
Night-time sleep	GSE168408_Human_Prefrontal_Cortex_level2_Adult	L2.3_CUX2	16745	0.0063521	0.0037206	0.041053	0.43852	1	1
Night-time sleep	GSE168408_Human_Prefrontal_Cortex_level2_Adult	OPC	16745	0.0065648	0.0018131	0.04918	0.44691	1	1
Night-time sleep	GSE168408_Human_Prefrontal_Cortex_level2_Adult	L5.6_THEMIS	16745	-0.0040608	-0.0028562	0.033763	0.54787	1	1
Night-time sleep	GSE168408_Human_Prefrontal_Cortex_level2_Adult	Micro	16745	-0.041584	-0.0062787	0.061803	0.74947	1	1
Night-time sleep	GSE168408_Human_Prefrontal_Cortex_level2_Adult	L4_RORB	16745	-0.030156	-0.018678	0.041548	0.76602	1	1
Night-time sleep	GSE168408_Human_Prefrontal_Cortex_level2_Adult	VIP	16745	-0.058894	-0.024481	0.060827	0.83352	1	1
Night-time sleep	GSE168408_Human_Prefrontal_Cortex_level2_Adult	SST	16745	-0.066249	-0.026574	0.062748	0.85446	1	1
Night-time sleep	GSE168408_Human_Prefrontal_Cortex_level2_Adult	ID2	16745	-0.065485	-0.028555	0.059466	0.86459	1	1
Night-time sleep	GSE168408_Human_Prefrontal_Cortex_level2_Adult	LAMP5_NOS1	16745	-0.062067	-0.035842	0.037048	0.95305	1	1
Night-time sleep	GSE168408_Human_Prefrontal_Cortex_level3_Fetal	L5.6_TLE4_HTR2C	16745	0.18457	0.052557	0.065336	0.0023679	0.153914	1
Night-time sleep	GSE168408_Human_Prefrontal_Cortex_level3_Fetal	L5.6_TLE4_SCUBE1	16745	0.1246	0.042223	0.056884	0.014256	0.92664	1
Night-time sleep	GSE168408_Human_Prefrontal_Cortex_level3_Fetal	PV_SCUBE3	16745	0.057528	0.015155	0.039045	0.070336	1	1
Night-time sleep	GSE168408_Human_Prefrontal_Cortex_level3_Fetal	ID2_dev	16745	0.18285	0.032258	0.14083	0.097097	1	1
Night-time sleep	GSE168408_Human_Prefrontal_Cortex_level3_Fetal	PV_SCUBE3_dev	16745	0.089248	0.020695	0.078158	0.12676	1	1
Night-time sleep	GSE168408_Human_Prefrontal_Cortex_level3_Fetal	L4_RORB_dev.2	16745	0.078778	0.025415	0.07163	0.13572	1	1
Night-time sleep	GSE168408_Human_Prefrontal_Cortex_level3_Fetal	PV_dev	16745	0.11582	0.026406	0.10834	0.14255	1	1
Night-time sleep	GSE168408_Human_Prefrontal_Cortex_level3_Fetal	L2.3_CUX2_dev.6	16745	0.097448	0.026473	0.092696	0.14658	1	1
Night-time sleep	GSE168408_Human_Prefrontal_Cortex_level3_Fetal	L5.6_THEMIS_dev.2	16745	0.066143	0.021073	0.065979	0.15806	1	1
Night-time sleep	GSE168408_Human_Prefrontal_Cortex_level3_Fetal	Astro_dev.2	16745	0.082742	0.011287	0.10049	0.20515	1	1
Night-time sleep	GSE168408_Human_Prefrontal_Cortex_level3_Fetal	L5.6_THEMIS_CNR1	16745	0.045633	0.00715	0.056421	0.20932	1	1
Night-time sleep	GSE168408_Human_Prefrontal_Cortex_level3_Fetal	L5.6_TLE4_SORCS1	16745	0.049825	0.015443	0.06564	0.22391	1	1
Night-time sleep	GSE168408_Human_Prefrontal_Cortex_level3_Fetal	VIP_PCDH20	16745	0.050056	0.011515	0.068209	0.23152	1	1
Night-time sleep	GSE168408_Human_Prefrontal_Cortex_level3_Fetal	VIP_DPP6	16745	0.044848	0.011698	0.064847	0.2446	1	1
Night-time sleep	GSE168408_Human_Prefrontal_Cortex_level3_Fetal	LAMP5_NDNF	16745	0.045104	0.012633	0.066315	0.24821	1	1
Night-time sleep	GSE168408_Human_Prefrontal_Cortex_level3_Fetal	PV_SULF1_dev	16745	0.046188	0.010789	0.073493	0.26485	1	1
Night-time sleep	GSE168408_Human_Prefrontal_Cortex_level3_Fetal	L2.3_CUX2_dev.fetal	16745	0.025758	0.0096432	0.041992	0.26981	1	1
Night-time sleep	GSE168408_Human_Prefrontal_Cortex_level3_Fetal	L2.3_CUX2_dev.2	16745	0.03858	0.01413	0.063653	0.27223	1	1
Night-time sleep	GSE168408_Human_Prefrontal_Cortex_level3_Fetal	L4_RORB_dev.fetal	16745	0.023368	0.0092854	0.0407	0.28294	1	1
Night-time sleep	GSE168408_Human_Prefrontal_Cortex_level3_Fetal	L4_RORB_dev.1	16745	0.022366	0.011246	0.039743	0.2868	1	1
Night-time sleep	GSE168408_Human_Prefrontal_Cortex_level3_Fetal	CCK_SYT6	16745	0.038837	0.010545	0.070214	0.29009	1	1
Night-time sleep	GSE168408_Human_Prefrontal_Cortex_level3_Fetal	L2.3_CUX2_dev.4	16745	0.043002	0.0080413	0.080943	0.29762	1	1
Night-time sleep	GSE168408_Human_Prefrontal_Cortex_level3_Fetal	Vas_TBX18	16745	0.028622	0.0043921	0.054301	0.29907	1	1
Night-time sleep	GSE168408_Human_Prefrontal_Cortex_level3_Fetal	Vas_PDGFRB	16745	0.023721	0.0045027	0.04753	0.30886	1	1
Night-time sleep	GSE168408_Human_Prefrontal_Cortex_level3_Fetal	OPC_MBP	16745	0.027287	0.0057062	0.057864	0.31862	1	1
Night-time sleep	GSE168408_Human_Prefrontal_Cortex_level3_Fetal	Astro_GFAP	16745	0.032547	0.0052471	0.072266	0.32623	1	1
Night-time sleep	GSE168408_Human_Prefrontal_Cortex_level3_Fetal	L2_CUX2_LAMP5	16745	0.02034	0.0035438	0.047859	0.33542	1	1
Night-time sleep	GSE168408_Human_Prefrontal_Cortex_level3_Fetal	L2.3_CUX2_dev.3	16745	0.0117	0.0052141	0.032031	0.35746	1	1
Night-time sleep	GSE168408_Human_Prefrontal_Cortex_level3_Fetal	VIP_ADAMTSL1	16745	0.02921	0.0058673	0.088735	0.37101	1	1
Night-time sleep	GSE168408_Human_Prefrontal_Cortex_level3_Fetal	Micro	16745	0.023738	0.0031796	0.075021	0.37584	1	1
Night-time sleep	GSE168408_Human_Prefrontal_Cortex_level3_Fetal	VIP_ABI3BP	16745	0.028368	0.0063572	0.09835	0.38651	1	1
Night-time sleep	GSE168408_Human_Prefrontal_Cortex_level3_Fetal	Astro_dev.1	16745	0.021454	0.0029502	0.078524	0.39234	1	1
Night-time sleep	GSE168408_Human_Prefrontal_Cortex_level3_Fetal	PN_dev	16745	0.013454	0.0045447	0.051981	0.39789	1	1
Night-time sleep	GSE168408_Human_Prefrontal_Cortex_level3_Fetal	OPC_dev	16745	0.015028	0.0028444	0.072314	0.41769	1	1
Night-time sleep	GSE168408_Human_Prefrontal_Cortex_level3_Fetal	L5.6_THEMIS_dev.1	16745	0.0073464	0.0027251	0.047262	0.43824	1	1
Night-time sleep	GSE168408_Human_Prefrontal_Cortex_level3_Fetal	L5.6_TLE4_dev	16745	0.0080162	0.002443	0.060144	0.44699	1	1
Night-time sleep	GSE168408_Human_Prefrontal_Cortex_level3_Fetal	CCK_RELN	16745	0.0089464	0.0023151	0.076511	0.45346	1	1
Night-time sleep	GSE168408_Human_Prefrontal_Cortex_level3_Fetal	SST_CALB1_dev	16745	0.01143	0.0023879	0.10111	0.455	1	1
Night-time sleep	GSE168408_Human_Prefrontal_Cortex_level3_Fetal	L4_RORB_MME	16745	0.0023036	0.0011254	0.0233	0.46062	1	1
Night-time sleep	GSE168408_Human_Prefrontal_Cortex_level3_Fetal	L3_CUX2_PRSS12	16745	0.0037553	0.00070716	0.044555	0.46641	1	1
Night-time sleep	GSE168408_Human_Prefrontal_Cortex_level3_Fetal	SST_TH	16745	-0.00030105	-0.00010313	0.052221	0.5023	1	1
Night-time sleep	GSE168408_Human_Prefrontal_Cortex_level3_Fetal	Astro_dev.3	16745	-0.0003691	-7.4587e-05	0.053013	0.50278	1	1
Night-time sleep	GSE168408_Human_Prefrontal_Cortex_level3_Fetal	MGE_dev.1	16745	-0.0026824	-0.00043194	0.094748	0.51129	1	1
Night-time sleep	GSE168408_Human_Prefrontal_Cortex_level3_Fetal	BKGR_NRGN	16745	-0.0039036	-0.00083408	0.04494	0.53461	1	1
Night-time sleep	GSE168408_Human_Prefrontal_Cortex_level3_Fetal	SST_B3GAT2	16745	-0.0076666	-0.0022435	0.07057	0.54325	1	1
Night-time sleep	GSE168408_Human_Prefrontal_Cortex_level3_Fetal	VIP_KIRREL3	16745	-0.011849	-0.0022653	0.080996	0.55815	1	1
Night-time sleep	GSE168408_Human_Prefrontal_Cortex_level3_Fetal	VIP_HS3ST3A1	16745	-0.022238	-0.0054999	0.083839	0.60459	1	1
Night-time sleep	GSE168408_Human_Prefrontal_Cortex_level3_Fetal	VIP_CRH	16745	-0.028017	-0.0070896	0.072461	0.65049	1	1
Night-time sleep	GSE168408_Human_Prefrontal_Cortex_level3_Fetal	Micro_out	16745	-0.01685	-0.0036109	0.038907	0.66752	1	1
Night-time sleep	GSE168408_Human_Prefrontal_Cortex_level3_Fetal	LAMP5_NOS1	16745	-0.03123	-0.008524	0.068317	0.67621	1	1
Night-time sleep	GSE168408_Human_Prefrontal_Cortex_level3_Fetal	SST_ADGRG6	16745	-0.021013	-0.0062818	0.044347	0.68219	1	1
Night-time sleep	GSE168408_Human_Prefrontal_Cortex_level3_Fetal	SST_BRINP3	16745	-0.031128	-0.010157	0.060774	0.69574	1	1
Night-time sleep	GSE168408_Human_Prefrontal_Cortex_level3_Fetal	CGE_dev	16745	-0.051105	-0.0090792	0.09067	0.7135	1	1
Night-time sleep	GSE168408_Human_Prefrontal_Cortex_level3_Fetal	Vas_CLDN5	16745	-0.02178	-0.0048484	0.038625	0.71359	1	1
Night-time sleep	GSE168408_Human_Prefrontal_Cortex_level3_Fetal	SST_NPY	16745	-0.031395	-0.0097308	0.053627	0.72087	1	1
Night-time sleep	GSE168408_Human_Prefrontal_Cortex_level3_Fetal	MGE_dev.2	16745	-0.051019	-0.011634	0.079609	0.73919	1	1
Night-time sleep	GSE168408_Human_Prefrontal_Cortex_level3_Fetal	SST_STK32A	16745	-0.047288	-0.011837	0.069676	0.75132	1	1
Night-time sleep	GSE168408_Human_Prefrontal_Cortex_level3_Fetal	L5.6_THEMIS_NTNG2	16745	-0.023807	-0.0073624	0.034008	0.75804	1	1
Night-time sleep	GSE168408_Human_Prefrontal_Cortex_level3_Fetal	OPC	16745	-0.077384	-0.012217	0.097298	0.78678	1	1
Night-time sleep	GSE168408_Human_Prefrontal_Cortex_level3_Fetal	VIP_CHRM2	16745	-0.068009	-0.014954	0.08468	0.78904	1	1
Night-time sleep	GSE168408_Human_Prefrontal_Cortex_level3_Fetal	SST_ADGRG6_dev	16745	-0.075889	-0.018369	0.090409	0.79937	1	1
Night-time sleep	GSE168408_Human_Prefrontal_Cortex_level3_Fetal	VIP_dev	16745	-0.074795	-0.017059	0.072197	0.84989	1	1
Night-time sleep	GSE168408_Human_Prefrontal_Cortex_level3_Fetal	L4_RORB_LRRK1	16745	-0.069942	-0.011792	0.063825	0.86342	1	1
Night-time sleep	GSE168408_Human_Prefrontal_Cortex_level3_Fetal	ID2_CSMD1	16745	-0.087555	-0.022156	0.069181	0.89716	1	1
Night-time sleep	GSE168408_Human_Prefrontal_Cortex_level3_Fetal	CCK_SORCS1	16745	-0.13336	-0.026661	0.088014	0.93513	1	1
Night-time sleep	GSE168408_Human_Prefrontal_Cortex_level3_Neonatal	L5.6_TLE4_HTR2C	16745	0.17392	0.05317	0.064128	0.0033462	0.214157	1
Night-time sleep	GSE168408_Human_Prefrontal_Cortex_level3_Neonatal	L5.6_TLE4_SCUBE1	16745	0.098986	0.03963	0.049503	0.022782	1	1
Night-time sleep	GSE168408_Human_Prefrontal_Cortex_level3_Neonatal	L4_RORB_MME	16745	0.12343	0.032285	0.067296	0.033321	1	1
Night-time sleep	GSE168408_Human_Prefrontal_Cortex_level3_Neonatal	L2.3_CUX2_dev.6	16745	0.12971	0.036693	0.075089	0.042053	1	1
Night-time sleep	GSE168408_Human_Prefrontal_Cortex_level3_Neonatal	Astro_SLC1A2_dev	16745	0.073151	0.015521	0.046408	0.057494	1	1
Night-time sleep	GSE168408_Human_Prefrontal_Cortex_level3_Neonatal	L4_RORB_dev.2	16745	0.10646	0.030359	0.074739	0.077175	1	1
Night-time sleep	GSE168408_Human_Prefrontal_Cortex_level3_Neonatal	L2_CUX2_LAMP5_dev	16745	0.032493	0.015151	0.022864	0.077654	1	1
Night-time sleep	GSE168408_Human_Prefrontal_Cortex_level3_Neonatal	PV_SULF1_dev	16745	0.079239	0.02808	0.056562	0.080628	1	1
Night-time sleep	GSE168408_Human_Prefrontal_Cortex_level3_Neonatal	ID2_dev	16745	0.16072	0.031057	0.1156	0.082221	1	1
Night-time sleep	GSE168408_Human_Prefrontal_Cortex_level3_Neonatal	L5.6_THEMIS_dev.2	16745	0.063374	0.026242	0.050852	0.10635	1	1
Night-time sleep	GSE168408_Human_Prefrontal_Cortex_level3_Neonatal	OPC_MBP	16745	0.066899	0.014959	0.054896	0.1115	1	1
Night-time sleep	GSE168408_Human_Prefrontal_Cortex_level3_Neonatal	L2.3_CUX2_dev.4	16745	0.079964	0.016194	0.071627	0.13214	1	1
Night-time sleep	GSE168408_Human_Prefrontal_Cortex_level3_Neonatal	PV_WFDC2	16745	0.029712	0.01388	0.027315	0.13836	1	1
Night-time sleep	GSE168408_Human_Prefrontal_Cortex_level3_Neonatal	L2.3_CUX2_dev.2	16745	0.053036	0.024793	0.05084	0.14844	1	1
Night-time sleep	GSE168408_Human_Prefrontal_Cortex_level3_Neonatal	SST_NPY	16745	0.03769	0.018871	0.036442	0.15052	1	1
Night-time sleep	GSE168408_Human_Prefrontal_Cortex_level3_Neonatal	L2.3_CUX2_dev.3	16745	0.058201	0.022379	0.057058	0.15386	1	1
Night-time sleep	GSE168408_Human_Prefrontal_Cortex_level3_Neonatal	L5.6_THEMIS_dev.1	16745	0.039253	0.018134	0.040939	0.16883	1	1
Night-time sleep	GSE168408_Human_Prefrontal_Cortex_level3_Neonatal	Astro_dev.4	16745	0.05448	0.0098602	0.05742	0.17137	1	1
Night-time sleep	GSE168408_Human_Prefrontal_Cortex_level3_Neonatal	Vas_PDGFRB	16745	0.038339	0.0079377	0.043852	0.19099	1	1
Night-time sleep	GSE168408_Human_Prefrontal_Cortex_level3_Neonatal	OPC	16745	0.048818	0.0099673	0.071887	0.24854	1	1
Night-time sleep	GSE168408_Human_Prefrontal_Cortex_level3_Neonatal	PN_dev	16745	0.035148	0.012805	0.052562	0.25185	1	1
Night-time sleep	GSE168408_Human_Prefrontal_Cortex_level3_Neonatal	Astro_dev.2	16745	0.043966	0.0080183	0.066708	0.25493	1	1
Night-time sleep	GSE168408_Human_Prefrontal_Cortex_level3_Neonatal	PV_dev	16745	0.057723	0.013968	0.098142	0.27822	1	1
Night-time sleep	GSE168408_Human_Prefrontal_Cortex_level3_Neonatal	L5.6_TLE4_SORCS1	16745	0.023617	0.011355	0.042271	0.28818	1	1
Night-time sleep	GSE168408_Human_Prefrontal_Cortex_level3_Neonatal	PV_SCUBE3_dev	16745	0.044332	0.010899	0.081836	0.29401	1	1
Night-time sleep	GSE168408_Human_Prefrontal_Cortex_level3_Neonatal	LAMP5_CCK	16745	0.019284	0.0069401	0.037667	0.30435	1	1
Night-time sleep	GSE168408_Human_Prefrontal_Cortex_level3_Neonatal	Astro_GFAP	16745	0.025923	0.005773	0.050965	0.3055	1	1
Night-time sleep	GSE168408_Human_Prefrontal_Cortex_level3_Neonatal	CCK_SYT6	16745	0.028893	0.010599	0.057636	0.30808	1	1
Night-time sleep	GSE168408_Human_Prefrontal_Cortex_level3_Neonatal	Astro_dev.1	16745	0.032934	0.0055863	0.067837	0.31367	1	1
Night-time sleep	GSE168408_Human_Prefrontal_Cortex_level3_Neonatal	Micro	16745	0.024527	0.004187	0.052401	0.31987	1	1
Night-time sleep	GSE168408_Human_Prefrontal_Cortex_level3_Neonatal	OPC_dev	16745	0.033419	0.0060885	0.082582	0.34286	1	1
Night-time sleep	GSE168408_Human_Prefrontal_Cortex_level3_Neonatal	VIP_ADAMTSL1	16745	0.04034	0.0085072	0.10037	0.34388	1	1
Night-time sleep	GSE168408_Human_Prefrontal_Cortex_level3_Neonatal	PV_SULF1	16745	0.01099	0.0050202	0.027589	0.34519	1	1
Night-time sleep	GSE168408_Human_Prefrontal_Cortex_level3_Neonatal	L5.6_TLE4_dev	16745	0.015745	0.0056068	0.052086	0.38122	1	1
Night-time sleep	GSE168408_Human_Prefrontal_Cortex_level3_Neonatal	L4_RORB_dev.fetal	16745	0.00912	0.0037656	0.030251	0.38153	1	1
Night-time sleep	GSE168408_Human_Prefrontal_Cortex_level3_Neonatal	CGE_dev	16745	0.023533	0.004519	0.079947	0.38425	1	1
Night-time sleep	GSE168408_Human_Prefrontal_Cortex_level3_Neonatal	SST_STK32A	16745	0.019605	0.0048973	0.073084	0.39425	1	1
Night-time sleep	GSE168408_Human_Prefrontal_Cortex_level3_Neonatal	SST_ADGRG6	16745	0.0080651	0.0028394	0.038587	0.41722	1	1
Night-time sleep	GSE168408_Human_Prefrontal_Cortex_level3_Neonatal	PV_SST	16745	0.008061	0.0025775	0.04919	0.43492	1	1
Night-time sleep	GSE168408_Human_Prefrontal_Cortex_level3_Neonatal	SST_TH	16745	0.0057411	0.0022616	0.048786	0.45316	1	1
Night-time sleep	GSE168408_Human_Prefrontal_Cortex_level3_Neonatal	BKGR_NRGN	16745	0.0017204	0.00043087	0.032172	0.47868	1	1
Night-time sleep	GSE168408_Human_Prefrontal_Cortex_level3_Neonatal	L4_RORB_dev.1	16745	-0.0031227	-0.0017866	0.035838	0.53472	1	1
Night-time sleep	GSE168408_Human_Prefrontal_Cortex_level3_Neonatal	VIP_KIRREL3	16745	-0.012075	-0.002588	0.098032	0.54901	1	1
Night-time sleep	GSE168408_Human_Prefrontal_Cortex_level3_Neonatal	MGE_dev.1	16745	-0.015711	-0.0031741	0.09741	0.56407	1	1
Night-time sleep	GSE168408_Human_Prefrontal_Cortex_level3_Neonatal	LAMP5_NDNF	16745	-0.015378	-0.0055728	0.052675	0.61483	1	1
Night-time sleep	GSE168408_Human_Prefrontal_Cortex_level3_Neonatal	SST_B3GAT2	16745	-0.032305	-0.010261	0.067039	0.68505	1	1
Night-time sleep	GSE168408_Human_Prefrontal_Cortex_level3_Neonatal	SST_CALB1_dev	16745	-0.049085	-0.011121	0.093271	0.70064	1	1
Night-time sleep	GSE168408_Human_Prefrontal_Cortex_level3_Neonatal	CCK_RELN	16745	-0.03419	-0.01164	0.058902	0.7192	1	1
Night-time sleep	GSE168408_Human_Prefrontal_Cortex_level3_Neonatal	SST_BRINP3	16745	-0.041655	-0.013599	0.067462	0.73153	1	1
Night-time sleep	GSE168408_Human_Prefrontal_Cortex_level3_Neonatal	Vas_TBX18	16745	-0.038142	-0.0075055	0.044547	0.80405	1	1
Night-time sleep	GSE168408_Human_Prefrontal_Cortex_level3_Neonatal	VIP_CHRM2	16745	-0.077664	-0.01687	0.09042	0.8048	1	1
Night-time sleep	GSE168408_Human_Prefrontal_Cortex_level3_Neonatal	LAMP5_NOS1	16745	-0.059974	-0.019131	0.065191	0.8212	1	1
Night-time sleep	GSE168408_Human_Prefrontal_Cortex_level3_Neonatal	SST_ADGRG6_dev	16745	-0.081844	-0.021249	0.081789	0.8415	1	1
Night-time sleep	GSE168408_Human_Prefrontal_Cortex_level3_Neonatal	VIP_HS3ST3A1	16745	-0.077702	-0.022384	0.072112	0.85937	1	1
Night-time sleep	GSE168408_Human_Prefrontal_Cortex_level3_Neonatal	Astro_dev.3	16745	-0.048088	-0.010886	0.040887	0.88021	1	1
Night-time sleep	GSE168408_Human_Prefrontal_Cortex_level3_Neonatal	VIP_DPP6	16745	-0.085465	-0.022423	0.068615	0.89353	1	1
Night-time sleep	GSE168408_Human_Prefrontal_Cortex_level3_Neonatal	MGE_dev.2	16745	-0.049533	-0.020233	0.039495	0.8951	1	1
Night-time sleep	GSE168408_Human_Prefrontal_Cortex_level3_Neonatal	VIP_PCDH20	16745	-0.096232	-0.028677	0.06014	0.94521	1	1
Night-time sleep	GSE168408_Human_Prefrontal_Cortex_level3_Neonatal	VIP_ABI3BP	16745	-0.15133	-0.03749	0.087742	0.9577	1	1
Night-time sleep	GSE168408_Human_Prefrontal_Cortex_level3_Neonatal	VIP_CRH	16745	-0.14141	-0.033331	0.080992	0.95958	1	1
Night-time sleep	GSE168408_Human_Prefrontal_Cortex_level3_Neonatal	ID2_CSMD1	16745	-0.12535	-0.034325	0.066829	0.96964	1	1
Night-time sleep	GSE168408_Human_Prefrontal_Cortex_level3_Neonatal	VIP_dev	16745	-0.11668	-0.040249	0.054055	0.98455	1	1
Night-time sleep	GSE168408_Human_Prefrontal_Cortex_level3_Neonatal	Vas_CLDN5	16745	-0.087096	-0.020254	0.038807	0.98759	1	1
Night-time sleep	GSE168408_Human_Prefrontal_Cortex_level3_Neonatal	CCK_SORCS1	16745	-0.1744	-0.050306	0.063576	0.99695	1	1
Night-time sleep	GSE168408_Human_Prefrontal_Cortex_level3_Infancy	L5.6_TLE4_HTR2C	16745	0.1287	0.051376	0.047175	0.0031882	0.235927	1
Night-time sleep	GSE168408_Human_Prefrontal_Cortex_level3_Infancy	Oligo.4	16745	0.079142	0.021379	0.037514	0.017451	1	1
Night-time sleep	GSE168408_Human_Prefrontal_Cortex_level3_Infancy	L4_RORB_MET	16745	0.09271	0.03833	0.04833	0.027547	1	1
Night-time sleep	GSE168408_Human_Prefrontal_Cortex_level3_Infancy	Astro_SLC1A2	16745	0.079388	0.016946	0.042456	0.03076	1	1
Night-time sleep	GSE168408_Human_Prefrontal_Cortex_level3_Infancy	Oligo_mat	16745	0.056051	0.016364	0.030912	0.034905	1	1
Night-time sleep	GSE168408_Human_Prefrontal_Cortex_level3_Infancy	L2_CUX2_LAMP5_dev	16745	0.10519	0.036763	0.061432	0.043424	1	1
Night-time sleep	GSE168408_Human_Prefrontal_Cortex_level3_Infancy	PV_SULF1_dev	16745	0.085201	0.030141	0.05605	0.064254	1	1
Night-time sleep	GSE168408_Human_Prefrontal_Cortex_level3_Infancy	L5.6_TLE4_SCUBE1	16745	0.062315	0.028077	0.042435	0.070996	1	1
Night-time sleep	GSE168408_Human_Prefrontal_Cortex_level3_Infancy	PV_SCUBE3	16745	0.07347	0.02652	0.05028	0.071987	1	1
Night-time sleep	GSE168408_Human_Prefrontal_Cortex_level3_Infancy	L4_RORB_MME	16745	0.064206	0.028702	0.045828	0.080618	1	1
Night-time sleep	GSE168408_Human_Prefrontal_Cortex_level3_Infancy	L5.6_THEMIS_dev.2	16745	0.055524	0.025884	0.043467	0.10074	1	1
Night-time sleep	GSE168408_Human_Prefrontal_Cortex_level3_Infancy	L2.3_CUX2_dev.2	16745	0.055814	0.028461	0.044235	0.10353	1	1
Night-time sleep	GSE168408_Human_Prefrontal_Cortex_level3_Infancy	SST_TH	16745	0.057613	0.02275	0.048136	0.11569	1	1
Night-time sleep	GSE168408_Human_Prefrontal_Cortex_level3_Infancy	PV_dev	16745	0.06393	0.025602	0.055814	0.12603	1	1
Night-time sleep	GSE168408_Human_Prefrontal_Cortex_level3_Infancy	L2.3_CUX2_dev.6	16745	0.079653	0.021557	0.073958	0.14075	1	1
Night-time sleep	GSE168408_Human_Prefrontal_Cortex_level3_Infancy	L4_RORB_dev.2	16745	0.040332	0.022227	0.037894	0.1436	1	1
Night-time sleep	GSE168408_Human_Prefrontal_Cortex_level3_Infancy	L5.6_THEMIS_CNR1	16745	0.041424	0.019594	0.038924	0.14362	1	1
Night-time sleep	GSE168408_Human_Prefrontal_Cortex_level3_Infancy	L2.3_CUX2_dev.1	16745	0.047646	0.020109	0.050469	0.17258	1	1
Night-time sleep	GSE168408_Human_Prefrontal_Cortex_level3_Infancy	OPC_MBP	16745	0.041248	0.010949	0.045987	0.18488	1	1
Night-time sleep	GSE168408_Human_Prefrontal_Cortex_level3_Infancy	L4_RORB_LRRK1	16745	0.043095	0.018518	0.048884	0.18901	1	1
Night-time sleep	GSE168408_Human_Prefrontal_Cortex_level3_Infancy	L5.6_THEMIS_NTNG2	16745	0.031683	0.015393	0.036662	0.19375	1	1
Night-time sleep	GSE168408_Human_Prefrontal_Cortex_level3_Infancy	PV_SULF1	16745	0.052111	0.017588	0.061428	0.19813	1	1
Night-time sleep	GSE168408_Human_Prefrontal_Cortex_level3_Infancy	PV_WFDC2	16745	0.04284	0.015305	0.056857	0.22559	1	1
Night-time sleep	GSE168408_Human_Prefrontal_Cortex_level3_Infancy	PV_SCUBE3_dev	16745	0.035746	0.01433	0.047952	0.228	1	1
Night-time sleep	GSE168408_Human_Prefrontal_Cortex_level3_Infancy	VIP_ADAMTSL1	16745	0.050204	0.015125	0.076907	0.25695	1	1
Night-time sleep	GSE168408_Human_Prefrontal_Cortex_level3_Infancy	Astro_dev.2	16745	0.038315	0.0074521	0.062778	0.27083	1	1
Night-time sleep	GSE168408_Human_Prefrontal_Cortex_level3_Infancy	L5.6_TLE4_SORCS1	16745	0.025114	0.010317	0.047208	0.29737	1	1
Night-time sleep	GSE168408_Human_Prefrontal_Cortex_level3_Infancy	OPC	16745	0.027727	0.0062992	0.063738	0.33178	1	1
Night-time sleep	GSE168408_Human_Prefrontal_Cortex_level3_Infancy	Oligo.2	16745	0.014397	0.0034745	0.034157	0.3367	1	1
Night-time sleep	GSE168408_Human_Prefrontal_Cortex_level3_Infancy	L2.3_CUX2_dev.5	16745	0.015018	0.0074701	0.037658	0.34502	1	1
Night-time sleep	GSE168408_Human_Prefrontal_Cortex_level3_Infancy	Astro_SLC1A2_dev	16745	0.01384	0.0041828	0.035353	0.34772	1	1
Night-time sleep	GSE168408_Human_Prefrontal_Cortex_level3_Infancy	Astro_dev.1	16745	0.01297	0.0039797	0.034529	0.3536	1	1
Night-time sleep	GSE168408_Human_Prefrontal_Cortex_level3_Infancy	BKGR_NRGN	16745	0.017515	0.0034031	0.058925	0.38314	1	1
Night-time sleep	GSE168408_Human_Prefrontal_Cortex_level3_Infancy	Vas_TBX18	16745	0.014932	0.0027969	0.054299	0.39166	1	1
Night-time sleep	GSE168408_Human_Prefrontal_Cortex_level3_Infancy	L2.3_CUX2_dev.3	16745	0.010049	0.0060512	0.037309	0.39383	1	1
Night-time sleep	GSE168408_Human_Prefrontal_Cortex_level3_Infancy	L2.3_CUX2_dev.4	16745	0.0086602	0.0022268	0.042516	0.4193	1	1
Night-time sleep	GSE168408_Human_Prefrontal_Cortex_level3_Infancy	SST_CALB1	16745	0.008624	0.0027982	0.056647	0.4395	1	1
Night-time sleep	GSE168408_Human_Prefrontal_Cortex_level3_Infancy	Astro_GFAP	16745	0.0049954	0.0012801	0.043265	0.45404	1	1
Night-time sleep	GSE168408_Human_Prefrontal_Cortex_level3_Infancy	Astro_dev.5	16745	0.0064393	0.00090201	0.076221	0.46634	1	1
Night-time sleep	GSE168408_Human_Prefrontal_Cortex_level3_Infancy	Astro_dev.3	16745	0.0013141	0.00060679	0.020584	0.47455	1	1
Night-time sleep	GSE168408_Human_Prefrontal_Cortex_level3_Infancy	L3_CUX2_PRSS12	16745	0.0017406	0.0010759	0.032274	0.4785	1	1
Night-time sleep	GSE168408_Human_Prefrontal_Cortex_level3_Infancy	Vas_PDGFRB	16745	0.0026855	0.00051025	0.050101	0.47863	1	1
Night-time sleep	GSE168408_Human_Prefrontal_Cortex_level3_Infancy	VIP_KIRREL3	16745	-0.00014573	-4.3501e-05	0.074381	0.50078	1	1
Night-time sleep	GSE168408_Human_Prefrontal_Cortex_level3_Infancy	ID2_dev	16745	-0.0036679	-0.0010287	0.072626	0.52014	1	1
Night-time sleep	GSE168408_Human_Prefrontal_Cortex_level3_Infancy	Micro_out	16745	-0.0047052	-0.00073897	0.06436	0.52914	1	1
Night-time sleep	GSE168408_Human_Prefrontal_Cortex_level3_Infancy	PV_SST	16745	-0.0080802	-0.0029864	0.06283	0.55116	1	1
Night-time sleep	GSE168408_Human_Prefrontal_Cortex_level3_Infancy	CGE_dev	16745	-0.0045435	-0.0012323	0.030171	0.55985	1	1
Night-time sleep	GSE168408_Human_Prefrontal_Cortex_level3_Infancy	OPC_dev	16745	-0.012219	-0.0028207	0.05912	0.58187	1	1
Night-time sleep	GSE168408_Human_Prefrontal_Cortex_level3_Infancy	CCK_RELN	16745	-0.011465	-0.0049185	0.050006	0.59067	1	1
Night-time sleep	GSE168408_Human_Prefrontal_Cortex_level3_Infancy	SST_BRINP3	16745	-0.012752	-0.0047878	0.054113	0.59315	1	1
Night-time sleep	GSE168408_Human_Prefrontal_Cortex_level3_Infancy	Micro	16745	-0.012469	-0.0022186	0.051604	0.59546	1	1
Night-time sleep	GSE168408_Human_Prefrontal_Cortex_level3_Infancy	CCK_SYT6	16745	-0.016738	-0.0075443	0.046858	0.63953	1	1
Night-time sleep	GSE168408_Human_Prefrontal_Cortex_level3_Infancy	VIP_dev	16745	-0.013844	-0.0050911	0.036657	0.64715	1	1
Night-time sleep	GSE168408_Human_Prefrontal_Cortex_level3_Infancy	SST_STK32A	16745	-0.022774	-0.0073515	0.05863	0.65115	1	1
Night-time sleep	GSE168408_Human_Prefrontal_Cortex_level3_Infancy	L4_RORB_dev.1	16745	-0.016072	-0.0087687	0.034964	0.67713	1	1
Night-time sleep	GSE168408_Human_Prefrontal_Cortex_level3_Infancy	Astro_dev.4	16745	-0.01893	-0.0053981	0.036378	0.69859	1	1
Night-time sleep	GSE168408_Human_Prefrontal_Cortex_level3_Infancy	SST_NPY	16745	-0.027785	-0.013161	0.03368	0.7953	1	1
Night-time sleep	GSE168408_Human_Prefrontal_Cortex_level3_Infancy	SST_B3GAT2	16745	-0.056477	-0.018105	0.064917	0.80784	1	1
Night-time sleep	GSE168408_Human_Prefrontal_Cortex_level3_Infancy	LAMP5_CCK	16745	-0.050183	-0.019662	0.051913	0.83314	1	1
Night-time sleep	GSE168408_Human_Prefrontal_Cortex_level3_Infancy	LAMP5_NDNF	16745	-0.047817	-0.022688	0.042974	0.86707	1	1
Night-time sleep	GSE168408_Human_Prefrontal_Cortex_level3_Infancy	VIP_CHRM2	16745	-0.074747	-0.024652	0.064481	0.87681	1	1
Night-time sleep	GSE168408_Human_Prefrontal_Cortex_level3_Infancy	SST_ADGRG6	16745	-0.07401	-0.024014	0.063546	0.87792	1	1
Night-time sleep	GSE168408_Human_Prefrontal_Cortex_level3_Infancy	Vas_CLDN5	16745	-0.046551	-0.010512	0.039063	0.8833	1	1
Night-time sleep	GSE168408_Human_Prefrontal_Cortex_level3_Infancy	VIP_PCDH20	16745	-0.082223	-0.027991	0.060637	0.91244	1	1
Night-time sleep	GSE168408_Human_Prefrontal_Cortex_level3_Infancy	SST_CALB1_dev	16745	-0.095618	-0.02995	0.068445	0.91878	1	1
Night-time sleep	GSE168408_Human_Prefrontal_Cortex_level3_Infancy	LAMP5_NOS1	16745	-0.075633	-0.030059	0.051496	0.92904	1	1
Night-time sleep	GSE168408_Human_Prefrontal_Cortex_level3_Infancy	VIP_DPP6	16745	-0.094621	-0.034359	0.062577	0.93473	1	1
Night-time sleep	GSE168408_Human_Prefrontal_Cortex_level3_Infancy	VIP_HS3ST3A1	16745	-0.1074	-0.038214	0.062937	0.95603	1	1
Night-time sleep	GSE168408_Human_Prefrontal_Cortex_level3_Infancy	VIP_ABI3BP	16745	-0.1097	-0.03917	0.063223	0.95863	1	1
Night-time sleep	GSE168408_Human_Prefrontal_Cortex_level3_Infancy	ID2_CSMD1	16745	-0.10716	-0.042861	0.055349	0.97357	1	1
Night-time sleep	GSE168408_Human_Prefrontal_Cortex_level3_Infancy	SST_ADGRG6_dev	16745	-0.12777	-0.04503	0.060046	0.98332	1	1
Night-time sleep	GSE168408_Human_Prefrontal_Cortex_level3_Infancy	VIP_CRH	16745	-0.15742	-0.051885	0.066613	0.99093	1	1
Night-time sleep	GSE168408_Human_Prefrontal_Cortex_level3_Infancy	CCK_SORCS1	16745	-0.13688	-0.054577	0.051911	0.99581	1	1
Night-time sleep	GSE168408_Human_Prefrontal_Cortex_level3_Infancy	L2_CUX2_LAMP5	16745	-0.10613	-0.026925	0.036598	0.99813	1	1
Night-time sleep	GSE168408_Human_Prefrontal_Cortex_level3_Childhood	L5.6_TLE4_HTR2C	16745	0.096345	0.046256	0.039448	0.0073024	0.54768	1
Night-time sleep	GSE168408_Human_Prefrontal_Cortex_level3_Childhood	PV_SULF1_dev	16745	0.086624	0.043504	0.041852	0.019244	1	1
Night-time sleep	GSE168408_Human_Prefrontal_Cortex_level3_Childhood	L5.6_THEMIS_dev.2	16745	0.060698	0.027471	0.03796	0.054922	1	1
Night-time sleep	GSE168408_Human_Prefrontal_Cortex_level3_Childhood	Oligo.2	16745	0.079119	0.015098	0.053209	0.068526	1	1
Night-time sleep	GSE168408_Human_Prefrontal_Cortex_level3_Childhood	PN_dev	16745	0.024793	0.015019	0.018885	0.094636	1	1
Night-time sleep	GSE168408_Human_Prefrontal_Cortex_level3_Childhood	Oligo.4	16745	0.075973	0.012297	0.06214	0.11075	1	1
Night-time sleep	GSE168408_Human_Prefrontal_Cortex_level3_Childhood	Oligo_mat	16745	0.068076	0.012066	0.05764	0.1188	1	1
Night-time sleep	GSE168408_Human_Prefrontal_Cortex_level3_Childhood	Oligo.5	16745	0.064772	0.012309	0.055281	0.12067	1	1
Night-time sleep	GSE168408_Human_Prefrontal_Cortex_level3_Childhood	PV_SCUBE3	16745	0.045292	0.019629	0.041848	0.13957	1	1
Night-time sleep	GSE168408_Human_Prefrontal_Cortex_level3_Childhood	Oligo.1	16745	0.060128	0.01108	0.055621	0.13985	1	1
Night-time sleep	GSE168408_Human_Prefrontal_Cortex_level3_Childhood	SST_NPY	16745	0.029968	0.011364	0.028187	0.14386	1	1
Night-time sleep	GSE168408_Human_Prefrontal_Cortex_level3_Childhood	L4_RORB_MET	16745	0.04332	0.021182	0.042689	0.15511	1	1
Night-time sleep	GSE168408_Human_Prefrontal_Cortex_level3_Childhood	L5.6_TLE4_SCUBE1	16745	0.034601	0.019535	0.035918	0.1677	1	1
Night-time sleep	GSE168408_Human_Prefrontal_Cortex_level3_Childhood	PV_dev	16745	0.039843	0.014625	0.04355	0.18014	1	1
Night-time sleep	GSE168408_Human_Prefrontal_Cortex_level3_Childhood	L4_RORB_MME	16745	0.039166	0.018123	0.045025	0.19219	1	1
Night-time sleep	GSE168408_Human_Prefrontal_Cortex_level3_Childhood	PV_SULF1	16745	0.0419	0.018518	0.048777	0.19517	1	1
Night-time sleep	GSE168408_Human_Prefrontal_Cortex_level3_Childhood	Oligo.3	16745	0.04888	0.0084561	0.059202	0.20451	1	1
Night-time sleep	GSE168408_Human_Prefrontal_Cortex_level3_Childhood	L4_RORB_dev.fetal	16745	0.028296	0.0083311	0.03486	0.20848	1	1
Night-time sleep	GSE168408_Human_Prefrontal_Cortex_level3_Childhood	L2_CUX2_LAMP5_dev	16745	0.039388	0.01819	0.048969	0.21061	1	1
Night-time sleep	GSE168408_Human_Prefrontal_Cortex_level3_Childhood	L5.6_THEMIS_CNR1	16745	0.027865	0.017098	0.036902	0.2251	1	1
Night-time sleep	GSE168408_Human_Prefrontal_Cortex_level3_Childhood	L4_RORB_dev.2	16745	0.017905	0.0078694	0.024254	0.23018	1	1
Night-time sleep	GSE168408_Human_Prefrontal_Cortex_level3_Childhood	L2.3_CUX2_dev.1	16745	0.027614	0.015551	0.041908	0.25498	1	1
Night-time sleep	GSE168408_Human_Prefrontal_Cortex_level3_Childhood	Astro_dev.2	16745	0.041667	0.0064318	0.065067	0.26097	1	1
Night-time sleep	GSE168408_Human_Prefrontal_Cortex_level3_Childhood	L3_CUX2_PRSS12	16745	0.020523	0.013223	0.035783	0.28315	1	1
Night-time sleep	GSE168408_Human_Prefrontal_Cortex_level3_Childhood	VIP_ADAMTSL1	16745	0.034181	0.012555	0.061623	0.28956	1	1
Night-time sleep	GSE168408_Human_Prefrontal_Cortex_level3_Childhood	L2.3_CUX2_dev.3	16745	0.018551	0.011403	0.035656	0.30144	1	1
Night-time sleep	GSE168408_Human_Prefrontal_Cortex_level3_Childhood	OPC_MBP	16745	0.021089	0.0056485	0.044459	0.31763	1	1
Night-time sleep	GSE168408_Human_Prefrontal_Cortex_level3_Childhood	Astro_SLC1A2_dev	16745	0.016206	0.0044051	0.037755	0.33388	1	1
Night-time sleep	GSE168408_Human_Prefrontal_Cortex_level3_Childhood	Astro_dev.1	16745	0.0166	0.0043875	0.039599	0.33754	1	1
Night-time sleep	GSE168408_Human_Prefrontal_Cortex_level3_Childhood	BKGR_NRGN	16745	0.04988	0.0059504	0.1239	0.34363	1	1
Night-time sleep	GSE168408_Human_Prefrontal_Cortex_level3_Childhood	SST_TH	16745	0.015485	0.0079718	0.039917	0.34904	1	1
Night-time sleep	GSE168408_Human_Prefrontal_Cortex_level3_Childhood	L2.3_CUX2_dev.5	16745	0.020515	0.0082181	0.05466	0.35372	1	1
Night-time sleep	GSE168408_Human_Prefrontal_Cortex_level3_Childhood	Vas_TBX18	16745	0.020663	0.0034438	0.060439	0.36622	1	1
Night-time sleep	GSE168408_Human_Prefrontal_Cortex_level3_Childhood	Astro_SLC1A2	16745	0.015357	0.0035173	0.046888	0.37164	1	1
Night-time sleep	GSE168408_Human_Prefrontal_Cortex_level3_Childhood	Astro_dev.4	16745	0.012388	0.0027629	0.040822	0.38077	1	1
Night-time sleep	GSE168408_Human_Prefrontal_Cortex_level3_Childhood	L5.6_TLE4_SORCS1	16745	0.013377	0.0056487	0.047998	0.39024	1	1
Night-time sleep	GSE168408_Human_Prefrontal_Cortex_level3_Childhood	PV_WFDC2	16745	0.006213	0.0027784	0.047232	0.44767	1	1
Night-time sleep	GSE168408_Human_Prefrontal_Cortex_level3_Childhood	OPC	16745	0.0040978	0.001056	0.054065	0.46979	1	1
Night-time sleep	GSE168408_Human_Prefrontal_Cortex_level3_Childhood	L2_CUX2_LAMP5	16745	0.0016013	0.00081806	0.043703	0.48539	1	1
Night-time sleep	GSE168408_Human_Prefrontal_Cortex_level3_Childhood	L5.6_THEMIS_NTNG2	16745	-0.00038564	-0.00022665	0.033068	0.50465	1	1
Night-time sleep	GSE168408_Human_Prefrontal_Cortex_level3_Childhood	L2.3_CUX2_dev.6	16745	-0.0013574	-0.00032236	0.067262	0.50805	1	1
Night-time sleep	GSE168408_Human_Prefrontal_Cortex_level3_Childhood	L4_RORB_LRRK1	16745	-0.0035643	-0.0019417	0.040945	0.53468	1	1
Night-time sleep	GSE168408_Human_Prefrontal_Cortex_level3_Childhood	OPC_dev	16745	-0.0057916	-0.001223	0.065408	0.53528	1	1
Night-time sleep	GSE168408_Human_Prefrontal_Cortex_level3_Childhood	Vas_PDGFRB	16745	-0.008041	-0.001328	0.056122	0.55696	1	1
Night-time sleep	GSE168408_Human_Prefrontal_Cortex_level3_Childhood	Astro_GFAP	16745	-0.0081719	-0.0019855	0.04462	0.57266	1	1
Night-time sleep	GSE168408_Human_Prefrontal_Cortex_level3_Childhood	L2.3_CUX2_dev.fetal	16745	-0.0091217	-0.0021054	0.041407	0.58718	1	1
Night-time sleep	GSE168408_Human_Prefrontal_Cortex_level3_Childhood	SST_BRINP3	16745	-0.013346	-0.0060311	0.049826	0.60559	1	1
Night-time sleep	GSE168408_Human_Prefrontal_Cortex_level3_Childhood	ID2_dev	16745	-0.018087	-0.0057124	0.044473	0.65788	1	1
Night-time sleep	GSE168408_Human_Prefrontal_Cortex_level3_Childhood	CCK_SYT6	16745	-0.02472	-0.011387	0.04599	0.70454	1	1
Night-time sleep	GSE168408_Human_Prefrontal_Cortex_level3_Childhood	Micro_out	16745	-0.028622	-0.0059662	0.052257	0.70805	1	1
Night-time sleep	GSE168408_Human_Prefrontal_Cortex_level3_Childhood	VIP_KIRREL3	16745	-0.038778	-0.013065	0.065246	0.72385	1	1
Night-time sleep	GSE168408_Human_Prefrontal_Cortex_level3_Childhood	CGE_dev	16745	-0.023487	-0.004927	0.039225	0.72533	1	1
Night-time sleep	GSE168408_Human_Prefrontal_Cortex_level3_Childhood	VIP_CHRM2	16745	-0.040408	-0.014746	0.057107	0.76039	1	1
Night-time sleep	GSE168408_Human_Prefrontal_Cortex_level3_Childhood	L4_RORB_dev.1	16745	-0.022008	-0.015462	0.027157	0.79114	1	1
Night-time sleep	GSE168408_Human_Prefrontal_Cortex_level3_Childhood	SST_CALB1	16745	-0.051494	-0.019744	0.056586	0.81858	1	1
Night-time sleep	GSE168408_Human_Prefrontal_Cortex_level3_Childhood	SST_STK32A	16745	-0.044898	-0.017791	0.047269	0.8289	1	1
Night-time sleep	GSE168408_Human_Prefrontal_Cortex_level3_Childhood	Micro	16745	-0.06666	-0.009376	0.068071	0.83627	1	1
Night-time sleep	GSE168408_Human_Prefrontal_Cortex_level3_Childhood	CCK_RELN	16745	-0.041026	-0.020548	0.041103	0.84088	1	1
Night-time sleep	GSE168408_Human_Prefrontal_Cortex_level3_Childhood	LAMP5_CCK	16745	-0.046151	-0.019793	0.044276	0.85137	1	1
Night-time sleep	GSE168408_Human_Prefrontal_Cortex_level3_Childhood	Vas_CLDN5	16745	-0.054716	-0.010066	0.048259	0.87155	1	1
Night-time sleep	GSE168408_Human_Prefrontal_Cortex_level3_Childhood	ID2_CSMD1	16745	-0.066408	-0.028549	0.051078	0.90321	1	1
Night-time sleep	GSE168408_Human_Prefrontal_Cortex_level3_Childhood	LAMP5_NDNF	16745	-0.057649	-0.026327	0.04365	0.90669	1	1
Night-time sleep	GSE168408_Human_Prefrontal_Cortex_level3_Childhood	SST_B3GAT2	16745	-0.077411	-0.033343	0.050516	0.93728	1	1
Night-time sleep	GSE168408_Human_Prefrontal_Cortex_level3_Childhood	LAMP5_NOS1	16745	-0.076931	-0.029748	0.048974	0.94188	1	1
Night-time sleep	GSE168408_Human_Prefrontal_Cortex_level3_Childhood	SST_ADGRG6	16745	-0.085328	-0.034575	0.051577	0.95096	1	1
Night-time sleep	GSE168408_Human_Prefrontal_Cortex_level3_Childhood	SST_CALB1_dev	16745	-0.11759	-0.038258	0.063012	0.96898	1	1
Night-time sleep	GSE168408_Human_Prefrontal_Cortex_level3_Childhood	VIP_PCDH20	16745	-0.096676	-0.038256	0.050819	0.97143	1	1
Night-time sleep	GSE168408_Human_Prefrontal_Cortex_level3_Childhood	VIP_ABI3BP	16745	-0.10994	-0.040742	0.057257	0.97257	1	1
Night-time sleep	GSE168408_Human_Prefrontal_Cortex_level3_Childhood	PV_SST	16745	-0.12063	-0.044329	0.060667	0.97661	1	1
Night-time sleep	GSE168408_Human_Prefrontal_Cortex_level3_Childhood	SST_ADGRG6_dev	16745	-0.10893	-0.040731	0.053676	0.97879	1	1
Night-time sleep	GSE168408_Human_Prefrontal_Cortex_level3_Childhood	CCK_SORCS1	16745	-0.10554	-0.041018	0.051961	0.97887	1	1
Night-time sleep	GSE168408_Human_Prefrontal_Cortex_level3_Childhood	VIP_HS3ST3A1	16745	-0.13254	-0.045758	0.061214	0.98481	1	1
Night-time sleep	GSE168408_Human_Prefrontal_Cortex_level3_Childhood	VIP_CRH	16745	-0.13514	-0.049691	0.059478	0.98845	1	1
Night-time sleep	GSE168408_Human_Prefrontal_Cortex_level3_Childhood	VIP_DPP6	16745	-0.11963	-0.05179	0.051734	0.98962	1	1
Night-time sleep	GSE168408_Human_Prefrontal_Cortex_level3_Childhood	L2.3_CUX2_dev.2	16745	-0.063735	-0.026244	0.025915	0.99303	1	1
Night-time sleep	GSE168408_Human_Prefrontal_Cortex_level3_Adolescence	ID2_dev	16745	0.040735	0.024427	0.024653	0.049241	1	1
Night-time sleep	GSE168408_Human_Prefrontal_Cortex_level3_Adolescence	L5.6_TLE4_HTR2C	16745	0.036729	0.030907	0.023646	0.060191	1	1
Night-time sleep	GSE168408_Human_Prefrontal_Cortex_level3_Adolescence	Oligo.2	16745	0.040874	0.012889	0.030927	0.093159	1	1
Night-time sleep	GSE168408_Human_Prefrontal_Cortex_level3_Adolescence	OPC_MBP	16745	0.037209	0.014554	0.029029	0.09997	1	1
Night-time sleep	GSE168408_Human_Prefrontal_Cortex_level3_Adolescence	PV_SULF1_dev	16745	0.035583	0.025686	0.030116	0.11871	1	1
Night-time sleep	GSE168408_Human_Prefrontal_Cortex_level3_Adolescence	L2_CUX2_LAMP5	16745	0.045507	0.021918	0.043003	0.14498	1	1
Night-time sleep	GSE168408_Human_Prefrontal_Cortex_level3_Adolescence	PV_SCUBE3	16745	0.036858	0.018964	0.036512	0.15638	1	1
Night-time sleep	GSE168408_Human_Prefrontal_Cortex_level3_Adolescence	Oligo.3	16745	0.047697	0.0097064	0.049459	0.16744	1	1
Night-time sleep	GSE168408_Human_Prefrontal_Cortex_level3_Adolescence	PV_WFDC2	16745	0.035288	0.020277	0.038084	0.17707	1	1
Night-time sleep	GSE168408_Human_Prefrontal_Cortex_level3_Adolescence	Oligo.4	16745	0.034246	0.0089782	0.038108	0.18443	1	1
Night-time sleep	GSE168408_Human_Prefrontal_Cortex_level3_Adolescence	L5.6_TLE4_SCUBE1	16745	0.022449	0.019923	0.025172	0.18625	1	1
Night-time sleep	GSE168408_Human_Prefrontal_Cortex_level3_Adolescence	BKGR_NRGN	16745	0.10017	0.011185	0.1193	0.20055	1	1
Night-time sleep	GSE168408_Human_Prefrontal_Cortex_level3_Adolescence	OPC_dev	16745	0.021741	0.0083404	0.026149	0.20287	1	1
Night-time sleep	GSE168408_Human_Prefrontal_Cortex_level3_Adolescence	L4_RORB_MME	16745	0.026009	0.01669	0.032915	0.21471	1	1
Night-time sleep	GSE168408_Human_Prefrontal_Cortex_level3_Adolescence	Oligo.1	16745	0.03343	0.0073114	0.045699	0.23223	1	1
Night-time sleep	GSE168408_Human_Prefrontal_Cortex_level3_Adolescence	Astro_SLC1A2_dev	16745	0.019952	0.0067712	0.028849	0.24459	1	1
Night-time sleep	GSE168408_Human_Prefrontal_Cortex_level3_Adolescence	Oligo.5	16745	0.025363	0.006499	0.038376	0.25434	1	1
Night-time sleep	GSE168408_Human_Prefrontal_Cortex_level3_Adolescence	PV_SULF1	16745	0.019058	0.014147	0.029639	0.26012	1	1
Night-time sleep	GSE168408_Human_Prefrontal_Cortex_level3_Adolescence	Oligo_mat	16745	0.01828	0.0058659	0.029288	0.26627	1	1
Night-time sleep	GSE168408_Human_Prefrontal_Cortex_level3_Adolescence	Astro_SLC1A2	16745	0.022966	0.0061297	0.037873	0.27214	1	1
Night-time sleep	GSE168408_Human_Prefrontal_Cortex_level3_Adolescence	L3_CUX2_PRSS12	16745	0.016608	0.013662	0.029161	0.2845	1	1
Night-time sleep	GSE168408_Human_Prefrontal_Cortex_level3_Adolescence	L2.3_CUX2_dev.1	16745	0.013709	0.011271	0.028236	0.31365	1	1
Night-time sleep	GSE168408_Human_Prefrontal_Cortex_level3_Adolescence	L4_RORB_MET	16745	0.015408	0.010185	0.033421	0.32239	1	1
Night-time sleep	GSE168408_Human_Prefrontal_Cortex_level3_Adolescence	L2.3_CUX2_dev.3	16745	0.013414	0.009096	0.030465	0.32986	1	1
Night-time sleep	GSE168408_Human_Prefrontal_Cortex_level3_Adolescence	L2_CUX2_LAMP5_dev	16745	0.0116	0.0091696	0.027724	0.33783	1	1
Night-time sleep	GSE168408_Human_Prefrontal_Cortex_level3_Adolescence	SST_TH	16745	0.010364	0.0081534	0.02801	0.35569	1	1
Night-time sleep	GSE168408_Human_Prefrontal_Cortex_level3_Adolescence	Astro_GFAP	16745	0.01738	0.0035685	0.052617	0.37058	1	1
Night-time sleep	GSE168408_Human_Prefrontal_Cortex_level3_Adolescence	Vas_PDGFRB	16745	0.009412	0.0021141	0.03983	0.4066	1	1
Night-time sleep	GSE168408_Human_Prefrontal_Cortex_level3_Adolescence	OPC	16745	0.0097946	0.0031619	0.041873	0.40753	1	1
Night-time sleep	GSE168408_Human_Prefrontal_Cortex_level3_Adolescence	Vas_TBX18	16745	0.018655	0.0025603	0.087932	0.416	1	1
Night-time sleep	GSE168408_Human_Prefrontal_Cortex_level3_Adolescence	L5.6_THEMIS_CNR1	16745	0.0048213	0.0047371	0.023859	0.41993	1	1
Night-time sleep	GSE168408_Human_Prefrontal_Cortex_level3_Adolescence	CCK_RELN	16745	0.0026177	0.0012035	0.044238	0.47641	1	1
Night-time sleep	GSE168408_Human_Prefrontal_Cortex_level3_Adolescence	Astro_dev.4	16745	0.00063431	0.00036138	0.014527	0.48259	1	1
Night-time sleep	GSE168408_Human_Prefrontal_Cortex_level3_Adolescence	SST_CALB1	16745	0.0018856	0.00071431	0.056339	0.48665	1	1
Night-time sleep	GSE168408_Human_Prefrontal_Cortex_level3_Adolescence	VIP_ADAMTSL1	16745	0.00063861	0.00032265	0.04593	0.49445	1	1
Night-time sleep	GSE168408_Human_Prefrontal_Cortex_level3_Adolescence	VIP_CHRM2	16745	-0.0074945	-0.0031903	0.05016	0.55938	1	1
Night-time sleep	GSE168408_Human_Prefrontal_Cortex_level3_Adolescence	SST_NPY	16745	-0.005341	-0.0038192	0.023265	0.59079	1	1
[truncated: 53,115 more rows]

## Sheet: SD9
Supplementary Data 9 | Significant genes (p-value ≤ 6.62 x 10-7, accounting for 18,877 genes and 4 traits) associated with accelerometer-measured sleep traits in 80,013 UK Biobank participants. Gene-based association results obtained using MAGMA. All P values are two-sided.
[truncated: 26 more rows]

[truncated: 8 more sheets: SD10, SD11, SD12, SD13, SD14, SD15, SD16, SD17]
